# Supplementary material for: Conservation Genomic Analysis of the Croatian Indigenous Black Slavonian and Turopolje Pig Breeds
Source: Front Genet. 2020 Mar 31;11:261. doi: 10.3389/fgene.2020.00261 (PMC7136467; doi:10.3389/fgene.2020.00261)
Supplement: Supplementary file 1 [file Table_1.XLSX]

## Sheet: Table_S1
Abbreviation	Country	Population	Number of samples	Male	Female	Year of sampling
DEAS	Germany	Angler Sattleschwein	10	5	5	1998
ESCM	Spain	Chato Murciano	20	5	15	2010
ESIB	Spain	Iberian	20	17	3	2000
HRWB	Croatia	Croatia WildBoar	16	8	8	2010
HUMA	Hungary	Hungary Mangalica	20	8	12	1998/2010
IBWB	Spain	Iberian WildBoar	17	6	11	2010
ITCA	Italy	Italy Calabrese	15	5	10	1998
ITCS	Italy	Italy Cinta_Senese	13	8	5	1998
ITCT	Italy	Italy Casertana	14	7	7	1998
ITNS	Italy	Italy Nera Siciliana	15	10	5	1998
ITWB1	Italy	Italy WildBoar	19	9	10	2010
ITWB2	Italy	Italy Sardinia WildBoar	20	14	6	2010
LDR1	Commercial	Landrace 1	20	18	2	2010
LDR2	Commercial	Landrace 2	15	7	8	1998
NEWB	Europe	NW European WildBoar	20	7	13	2010
PIT1	Commercial	Pietrain 1	20	12	8	2010
PIT2	Commercial	Pietrain 2	20	18	2	2010
PLPS	Poland	Poland Pulawska Spot	15	12	3	1998
PTBI	Portugal	Portugal Bisaro	14	9	5	1998
SBWB	Euope Med	South Balkan WildBoar	20	13	7	2010
TRPR	Czech Republic	Czech Prestice	15	9	6	1998
UKBK	UK	UK Berkshire	20	9	11	1998/2010
UKBS	UK	UK British Saddleback	20	7	13	1998
UKGO	UK	UK Gloucester Old Spot	20	11	9	1998
UKHS	UK	UK Hampshire	20	10	10	1998
UKLB	UK	UK Large Black	20	11	9	1998
UKTA	UK	UK Tamworth	20	9	11	1998
USBK	USA	USA Berkshire	20	14	6	2010
USHS	USA	USA Hampshire	20	11	9	2010
USPC	USA	USA Poland China	6	6	0	2010
CROCS	Croatia	Black Slavonian	16	6	10	2014/2018
CROTS	Croatia	Turopolje	16	4	12	2014/2018
SUMMARY			556	305	251
