# Supplementary material for: Conservation Genomic Analysis of the Croatian Indigenous Black Slavonian and Turopolje Pig Breeds
Source: Front Genet. 2020 Mar 31;11:261. doi: 10.3389/fgene.2020.00261 (PMC7136467; doi:10.3389/fgene.2020.00261)
Supplement: Supplementary file 2 [file Table_2.XLSX]

## Sheet: Table_S2
30 GENOME-WIDE SELECTED SNPS WITH THE HIGHEST FST VALUES BETWEEN THE BLACK SLAVONIAN PIG AND MODERN BREEDS							*eROHi significant SNP
CHR	SNP	POS	Location Ensembl	FST	Gene	Function
8	ALGA0047848	50096834	47692165	0.91804	peptidylprolyl isomerase D (CYP-40)	Steroid receptor function
1	ASGA0007633	300431889	266608847	0.906689	PBX homeobox 3 (PBX3)	Regulation in nervous system process, regulation of transcription,adult locomotory behavior etc.
2	ASGA0012664	151881177	145517996	0.890651	Intergenic variant	"Difference between species"
2	ALGA0110785	251447	422634	0.863514	DEAF1 transcription factor (DEAF1)	Negative regulation of transcription by RNA polymerase II, behavioral fear response etc. Associated with meat to fat ratio
8	MARC0042292	41059425	38882795	0.859195	Cell wall biogenesis 43 C-terminal homolog (CWH43)	GPI anchor biosynthetic process
1	MARC0114221	112334349	102235929	0.853078	DCC netrin 1 receptor (DCC)	Member of the immunoglobulin superfamily of cell adhesion molecules, neuronal growth function
14	H3GA0039748	37224138	34998680	0.850406	Kinase suppressor of ras 2 (KSR2)	Protein phosphorylation, calcium-mediated signaling; related with growth traits in cattle
14	ALGA0082391	141662548	130127969	0.822677	Intergenic variant	"Difference between species"
14	ALGA0077279	46768746	43890309	0.818771	Seizure related 6 homolog like (SEZ6L)	Abnormal gait, animal organ development etc.
8	SIRI0000509	119727822	111429584	0.814247	Intergenic variant	"Difference between species"
8	ALGA0111294	124178084	115789874	0.813091	Nephronectin (NPNT, EGFL6L, POEM)	Ureteric bud development, cell-matrix adhesion, positive regulation of smooth muscle contraction, positive regulation of transforming growth factor beta receptor signaling pathway etc.
8	ALGA0115258	43651639	41542706	0.808686	Intergenic variant	"Difference between species"
1	ALGA0008072	248216880	221910743	0.807903	Intergenic variant	"Difference between species"
8	ASGA0038761	41542737	39419294	0.795559	Intergenic variant	"Difference between species"
14	INRA0044580	69416057	64327616	0.77948	Rho related BTB domain containing 1 (RHOBTB1); Cyclin dependent kinase 1 (CDK1)	Actin filament organization; possibly associated with non-esterified fatty acids Meiotic spindle organization, associated with reproductive lifespan in female mammals
14	H3GA0041110	86363610	79880495	0.779069	Potassium calcium-activated channel subfamily M alpha 1 (KCNMA1)	Response to hypoxia, ion transport, potassium ion transport etc.; highly expressed in muscle tissues
18	ASGA0080338	56101278	51207566	0.779069	Intergenic variant	"Difference between species"
18	ALGA0098790	56107505	51213086	0.779069	Intergenic variant	"Difference between species"
8	ASGA0039781	129287055	120094716	0.776287	Intergenic variant	"Difference between species"
8	ASGA0039779	129251696	120129948	0.775963	Intergenic variant	"Difference between species"
8	ALGA0107087	36480178	34885027	0.773242	Potassium channel tetramerization domain containing 8 (KCTD8)	Protein homooligomerization
17	MARC0031201	52661164	47194573	0.767161	Regulating synaptic membrane exocytosis 4 (RIMS4)	Exocytosis, regulation of membrane potential etc. Associated with decreased body weight in mouses
7	ALGA0044121	106733073	100545566	0.766256	Serine palmitoyltransferase long chain base subunit 2 (SPTLC2)	Function in de novo sphyngolipid biosynthesis which is crucial for adipogenesis; associated with carcass length
14	MARC0058238	46313456	43488393	0.763018	Myosin XVIIIB (MYO18B)	Muscle fiber development; associated with muscle fiber types
11	M1GA0015147	53042918	48404410	0.762586	Intergenic variant	"Difference between species"
14	MARC0003342	46614469	43736961	0.759378	Intergenic variant	"Difference between species"
14	ASGA0062675	37126562	34899127	0.758647	Kinase suppressor of ras 2 (KSR2)	Protein phosphorylation, calcium-mediated signaling; related with growth traits in cattle
8	MARC0007151	50562132	48155658	0.758289	Rap guanine nucleotide exchange factor 2 (RAPGEF2)	Signal transduction, regulation of cell population proliferation etc. Associated with fatty acid composition in cattle
8	ALGA0047859	50616230	48209595	0.758289	Rap guanine nucleotide exchange factor 2 (RAPGEF2)	Signal transduction, regulation of cell population proliferation etc. Associated with fatty acid composition in cattle
1	ALGA0005282	112299849	102201424	0.757979	DCC netrin 1 receptor (DCC)	Member of the immunoglobulin superfamily of cell adhesion molecules, neuronal growth function
