# Supplementary material for: Conservation Genomic Analysis of the Croatian Indigenous Black Slavonian and Turopolje Pig Breeds
Source: Front Genet. 2020 Mar 31;11:261. doi: 10.3389/fgene.2020.00261 (PMC7136467; doi:10.3389/fgene.2020.00261)
Supplement: Supplementary file 3 [file Table_3.XLSX]

## Sheet: Table_S3
30 GENOME-WIDE SELECTED SNPS WITH THE HIGHEST FST VALUES BETWEEN THE TUROPOLJE PIG AND MODERN BREEDS							*eROHi significant SNP
CHR	SNP	POS	Location ensembl	FST	Gene	Function
7	ASGA0034209	60203743	55314681	0.968898	Peroxisomal biogenesis factor 11 alpha (PEX11A); WD repeat domain 93 (WDR93)	Peroxisome organization, signal transduction and electron transport chain, respectively. Associated with fatty acid metabolism and adipocyte differentiation; associated with increased body weight in mouse
7	ASGA0034210	60218270	55329208	0.968898	Mesoderm posterior bHLH transcription factor 1 (MESP1)	Mesoderm formation, somitogenesis, heart looping etc.
8	MARC0067231	13797793	13787596	0.968898	Intergenic variant	"Difference between species"
8	ALGA0047844	49427244	47199839	0.937792	Transmembrane protein 144 (TMEM144)	Carbohydrate transmembrane transport
2	ALGA0110785	251447	422634	0.929374	DEAF1 transcription factor (DEAF1)	Negative regulation of transcription by RNA polymerase II, behavioral fear response etc.
8	ALGA0047848	50096834	47692165	0.91804	Peptidylprolyl isomerase D (PPID;CYP40)	Steroid receptor activity
8	ALGA0115258	43651639	41542706	0.914731	Intergenic variant	"Difference between species"
11	M1GA0015147	53042918	48404410	0.908288	Intergenic variant	"Difference between species"
6	ALGA0036219	95377884	102362625	0.907163	DLG associated protein 1 (DLGAP1)	Chemical synaptic transmission, signaling.
14	H3GA0041110	86363610	79880495	0.907163	Potassium calcium-activated channel subfamily M alpha 1 (KCNMA1)	Response to hypoxia, ion transport, potassium ion transport etc. Associated with weight gain, obesity in rats
2	M1GA0002485	6764035	7616996	0.906689	Non coding transcript exon variant	-
8	ASGA0038761	41542737	39419294	0.901848	Intergenic variant	"Difference between species"
8	MARC0042292	41059425	38882795	0.894809	Cell wall biogenesis 43 C-terminal homolog (CWH43)	GPI anchor biosynthetic process. Associated with reproduction and embryonic development of pigs
8	H3GA0024312	12462729	12664341	0.883875	Family with sequence similarity 184 member B (FAM184B)	Associated with bone weight in cattle
7	MARC0066622	106840124	100839833	0.882799	AarF domain containing kinase 1	Protein phosphorylation
9	ALGA0109413	119664189	108813221	0.875645	Amphiphysin (AMPH)	Synaptic vesicle endocytosis, spermiogenesis etc.
8	ALGA0047192	30356490	28940853	0.875595	NACHT and WD repeat domain containing 2 (NWD2)	Protein binding
8	ALGA0049173	117981832	109893869	0.869329	Downstream gene variant	-
8	ALGA0048121	75242202	71093059	0.868911	Intergenic variant	"Difference between species"
10	ALGA0058718	47057491	42461418	0.867541	Rho GTPase activating protein 12 (ARHGAP12)	Morphogenesis of an epithelial sheet, phagocytosis, actin filament organization. Associated with number of stillborn piglets
8	ALGA0046498	12519093	12722293	0.863826	Family with sequence similarity 184 member B (FAM184B)	Cardiovascular disease, connective tissue disorders etc. Associated with growth and carcass traits in cattle
8	MARC0085941	49027264	46799652	0.854032	Intergenic variant	"Difference between species"
8	ALGA0108841	50670201	48263563	0.854032	Rap guanine nucleotide exchange factor 2 (RAPGEF2)	Signal transduction, G protein-coupled receptor signaling pathway etc.
9	ASGA0042725	46912514	41967054	0.850681	Intergenic variant	"Difference between species"
14	H3GA0039748	37224138	34998680	0.847871	Kinase suppressor of ras 2 (KSR2)	Protein phosphorylation, calcium-mediated signaling etc. Associated with increased percent body fat/body weight in mouse, increased body weight in mouse
8	ASGA0038765	41464779	39341631	0.847393	Intergenic variant	"Difference between species"
13	ALGA0106399	89744672	81901590	0.844519	SplA/ryanodine receptor domain and SOCS box containing 4 (SPSB4)	Ubiquitin-dependent protein catabolic process, intracellular signal transduction etc.
10	H3GA0030293	54416580	49138559	0.842164	Amyloid beta precursor protein binding family B member 1 interacting protein (APBB1IP)	T cell activation, signal transduction etc.
8	SIRI0000509	119727822	111429584	0.833142	Intergenic variant	"Difference between species"
