# Supplementary material for: Conservation Genomic Analysis of the Croatian Indigenous Black Slavonian and Turopolje Pig Breeds
Source: Front Genet. 2020 Mar 31;11:261. doi: 10.3389/fgene.2020.00261 (PMC7136467; doi:10.3389/fgene.2020.00261)
Supplement: Supplementary file 4 [file Table_4.XLSX]

## Sheet: Table_S4
Genetic differentiation among 30 pig breeds/populations based on FST estimates
BREED/POPULATION		DEAS	USBK	ITCA	ITCS	ITCT	UKHS	USHS	ESIB	UKLB	LDR1	HUMA	PIT1	PLPS	UKTA	NEWB	IBWB	SBWB	ITWB1	CROWB	PTBI	LDR2	ITNS	TRPR	ITWB2	USPC	ESCM	UKBK	UKBS	UKGO	PIT2	CS	Fst
Germany Angler Sattleschwein	DEAS																																0.214429
USA Berkshire	USBK	0.2343																															0.27581
Italy Calabrese	ITCA	0.218	0.2922																														0.260603
Italy Cinta Senese	ITCS	0.2548	0.3288	0.2815																													0.285455
Italy Casertana	ITCT	0.1755	0.2605	0.2212	0.2526																												0.226784
UK Hampshire	UKHS	0.2774	0.3132	0.3282	0.3488	0.2868																											0.30699
USA Hampshire	USHS	0.2012	0.2552	0.2616	0.2773	0.2194	0.1755																										0.246355
Spain Iberian	ESIB	0.2132	0.2747	0.2241	0.2215	0.1925	0.2924	0.2345																									0.227861
UK Large Black	UKLB	0.2145	0.2749	0.2675	0.2963	0.2325	0.3068	0.2508	0.245																								0.260248
Landrace 1	LDR1	0.1913	0.2898	0.2641	0.3008	0.2325	0.3253	0.2616	0.2806	0.2674																							0.265265
Hungary Mangalica	HUMA	0.2795	0.323	0.2991	0.314	0.2669	0.3576	0.2994	0.2237	0.3006	0.3345																						0.29411
Pietrain 1	PIT1	0.1594	0.2646	0.2453	0.2865	0.2148	0.3038	0.2412	0.2593	0.25	0.2322	0.313																					0.2426
Poland Pulawska Spot	PLPS	0.1501	0.2345	0.2263	0.269	0.1908	0.2817	0.2194	0.2248	0.2258	0.2211	0.2845	0.16																				0.224035
UK Tamworth	UKTA	0.295	0.3356	0.3445	0.3683	0.303	0.3748	0.3108	0.3109	0.3246	0.3377	0.3742	0.3148	0.2869																			0.328952
NW European WildBoar	NEWB	0.2595	0.316	0.2756	0.2833	0.245	0.3315	0.2736	0.1942	0.287	0.3137	0.2763	0.2934	0.2675	0.355																		0.256923
Iberian WildBoar	IBWB	0.251	0.3087	0.2689	0.279	0.2365	0.3277	0.2674	0.1807	0.2794	0.3056	0.2743	0.2862	0.261	0.3501	0.132																	0.252113
South Balkan WildBoar	SBWB	0.2428	0.3014	0.2576	0.266	0.224	0.3177	0.2592	0.1823	0.27	0.3002	0.2584	0.2794	0.2529	0.3409	0.1338	0.1507																0.240039
Italy WildBoar	ITWB1	0.2517	0.3081	0.2602	0.2705	0.2272	0.3261	0.2672	0.1788	0.2787	0.3082	0.262	0.2879	0.2613	0.3501	0.13	0.1361	0.1006															0.24399
Croatia WildBoar	CROWB	0.2666	0.3247	0.2845	0.2981	0.2485	0.3432	0.2822	0.2097	0.2943	0.318	0.2887	0.2981	0.275	0.3675	0.1492	0.1656	0.0988	0.0973														0.262839
Portugal Bisaro	PTBI	0.1344	0.2278	0.1955	0.2237	0.157	0.2546	0.1896	0.1711	0.1984	0.179	0.2452	0.1716	0.1466	0.2717	0.2261	0.2163	0.2097	0.2157	0.2339													0.196861
Landrace 2	LDR2	0.2046	0.3019	0.2817	0.3202	0.2499	0.3424	0.2733	0.297	0.2854	0.1133	0.3537	0.2351	0.2314	0.3549	0.331	0.3236	0.3157	0.3236	0.3349	0.1916												0.27929
Italy Nera Siciliana	ITNS	0.1629	0.2344	0.1818	0.2039	0.1521	0.2584	0.2011	0.1192	0.2005	0.2259	0.209	0.2067	0.1745	0.278	0.1835	0.1753	0.1647	0.1636	0.1937	0.1301	0.2399											0.193684
Czech Prestice	TRPR	0.0823	0.1896	0.1806	0.214	0.1491	0.2245	0.1668	0.1731	0.1709	0.1765	0.2334	0.1251	0.1213	0.2478	0.2162	0.2069	0.2001	0.2084	0.2217	0.1076	0.1824	0.124										0.176755
Italy Sardinia WildBoar	ITWB2	0.2737	0.3282	0.2793	0.2928	0.2499	0.3475	0.2882	0.2026	0.3009	0.3255	0.2868	0.3058	0.2807	0.3684	0.1797	0.1805	0.1479	0.1131	0.1804	0.2386	0.3421	0.1787	0.2296									0.268839
USA Poland China	USPC	0.1945	0.2276	0.2664	0.3027	0.224	0.2878	0.2083	0.2427	0.2533	0.2579	0.3189	0.2144	0.2075	0.3351	0.2924	0.2815	0.2708	0.2805	0.3023	0.1853	0.2701	0.1968	0.1465	0.3069								0.253116
Spain Chato Murciano	ESCM	0.1856	0.257	0.2497	0.2823	0.2155	0.2964	0.2383	0.2392	0.2549	0.2375	0.3013	0.2014	0.1869	0.315	0.2831	0.2763	0.2674	0.2751	0.2894	0.1738	0.2498	0.1982	0.1503	0.2949	0.2344							0.245816
UK Berkshire	UKBK	0.2463	0.1909	0.3118	0.3455	0.2713	0.3391	0.2767	0.2886	0.2883	0.3047	0.3437	0.2787	0.2468	0.3519	0.3307	0.3207	0.3134	0.3224	0.3393	0.242	0.3232	0.2498	0.2075	0.344	0.2836	0.2693						0.291606
UK British Saddleback	UKBS	0.1407	0.2061	0.2081	0.2342	0.1731	0.2451	0.1891	0.1913	0.1782	0.2057	0.2501	0.187	0.1601	0.2639	0.2338	0.224	0.2185	0.2247	0.242	0.1347	0.2174	0.1478	0.1018	0.2461	0.1802	0.1897	0.213					0.201419
UK Gloucester Old Spot	UKGO	0.2785	0.311	0.3352	0.3728	0.2965	0.3686	0.3054	0.3166	0.3038	0.3228	0.3763	0.3013	0.276	0.3843	0.3556	0.3503	0.3394	0.3506	0.3654	0.2615	0.3368	0.2732	0.2374	0.3703	0.324	0.3051	0.3188	0.2453				0.320835
Pietrain 2	PIT2	0.1338	0.2439	0.2243	0.2664	0.1935	0.2823	0.2188	0.2377	0.2296	0.2192	0.2896	0.0707	0.1352	0.2927	0.2715	0.2639	0.2572	0.2665	0.2751	0.1524	0.2191	0.1856	0.0998	0.2832	0.1882	0.181	0.2605	0.1685	0.2827			0.222155
Black Slavonian	CS	0.1732	0.2337	0.2159	0.2425	0.1763	0.269	0.205	0.1779	0.2049	0.228	0.239	0.2095	0.1798	0.2871	0.2241	0.2188	0.202	0.2102	0.2272	0.1504	0.2461	0.1482	0.1335	0.2361	0.2077	0.2036	0.2448	0.1534	0.2765	0.1903		0.212587
Turopolje	TS	0.301	0.3578	0.328	0.351	0.2919	0.3825	0.3189	0.2638	0.3325	0.3426	0.3407	0.3234	0.3057	0.402	0.3203	0.3165	0.2977	0.3073	0.3327	0.2668	0.3659	0.2427	0.2507	0.3316	0.3543	0.3179	0.3725	0.2704	0.4039	0.3036	0.2755	0.321681
