# Supplementary material for: Conservation Genomic Analysis of the Croatian Indigenous Black Slavonian and Turopolje Pig Breeds
Source: Front Genet. 2020 Mar 31;11:261. doi: 10.3389/fgene.2020.00261 (PMC7136467; doi:10.3389/fgene.2020.00261)
Supplement: Supplementary file 5 [file Table_5.XLSX]

## Sheet: Table_S5
SNP	Chromosome	Position	SNP_index	BS-Ind-Fst-sig	BS-iHS-sig	BS-Ind-Rsb-sig	BS-eROHi-sig	BS-eROHi-NI-sig	BS-Ind-Fst-val	BS-iHS-val	BS-Ind-Rsb-val	BS-eROHi-val	TS-Ind-Fst-sig	TS-iHS-sig	TS-Ind-Rsb-sig	TS-eROHi-sig	TS-eROHi-sig	TS-Ind-Fst-val	TS-iHS-val	TS-Ind-Rsb-val	TS-eROHi-val	IND-eROHi-sig	IND-eROHi-val	IND-iHS-sig	IND-iHS-val	BS-FST-RSB-sig	BS-eROHi-IHS-sig	BS-FST&eROHi	TS-FST-RSB-sig	TS-eROHi-IHS-sig	TS-FST&eROHi
ASGA0000014	1	342481	1	0	0	0	0	0	0.111283	-9	-0.198588	0	0	0	0	0	0	0.0787281	0.0367569	0.269208	0.3125	0	0.133333	0	1.5607	0	0	0	0	0	0
ALGA0000009	1	538161	2	0	0	0	0	0	0.2181	-0.443241	0.554037	0	0	0	0	0	0	0.381451	0.000424238	0.141727	0.3125	0	0.133333	0	0.125004	0	0	0	0	0	0
ALGA0000014	1	565627	3	0	0	0	0	0	0.2181	-0.443241	0.554037	0	0	0	0	0	0	0.381451	0.000424238	0.141727	0.3125	0	0.133333	0	0.125004	0	0	0	0	0	0
H3GA0000032	1	573088	4	0	0	0	0	0	0.110608	-2.00865	-0.216435	0	0	0	0	0	0	0.213846	-9	-0.625095	0.3125	0	0.133333	0	-1.00755	0	0	0	0	0	0
INRA0000015	1	744240	5	0	0	0	0	0	-0.00324861	-9	0.195261	0	0	0	0	0	0	-0.00324861	-9	0.323274	0.3125	0	0.133333	0	-9	0	0	0	0	0	0
M1GA0000060	1	791056	6	0	0	0	0	0	0.2181	-0.618445	0.70269	0	0	0	0	0	0	0.381451	0.000424238	0.141189	0.3125	0	0.133333	0	0.10042	0	0	0	0	0	0
ASGA0000047	1	813652	7	0	0	0	0	0	0.0648179	-0.134554	0.575965	0	0	0	0	0	0	0.116817	0.0401675	-0.225248	0.3125	0	0.133333	0	0.12436	0	0	0	0	0	0
ALGA0000021	1	861439	8	0	0	0	0	0	0.218291	-0.44194	0.728403	0	0	0	0	0	0	0.378095	-0.0160483	0.121492	0.3125	0	0.133333	0	-0.000949224	0	0	0	0	0	0
ALGA0000022	1	865364	9	0	0	0	0	0	0.2181	-0.44194	0.740421	0	0	0	0	0	0	0.381451	-0.0160483	0.134516	0.3125	0	0.133333	0	-0.0648385	0	0	0	0	0	0
M1GA0000069	1	947141	10	0	0	0	0	0	0.0701559	0.80958	0.510723	0	0	0	0	0	0	0.227828	-9	-0.719541	0.3125	0	0.133333	0	-0.417086	0	0	0	0	0	0
ASGA0000050	1	1067148	11	0	0	0	0	0	0.240733	-9	-0.430208	0	0	0	0	0	0	0.195163	0.0329734	-0.65231	0.3125	0	0.133333	0	-0.384092	0	0	0	0	0	0
MARC0072195	1	1080620	12	0	0	0	0	0	0.0944594	-0.0593843	0.646415	0	0	0	0	0	0	0.193546	-0.0264748	-0.239035	0.3125	0	0.133333	0	0.42393	0	0	0	0	0	0
MARC0110724	1	1166552	13	0	0	0	0	0	0.219558	-9	-0.156206	0	0	0	0	0	0	0.175547	-0.0489661	-0.532474	0.3125	0	0.133333	0	-0.583568	0	0	0	0	0	0
MARC0075674	1	1182154	14	0	0	0	0	0	0.219558	-9	-0.156206	0	0	0	0	0	0	0.175547	-0.0489661	-0.532474	0.3125	0	0.133333	0	-0.583568	0	0	0	0	0	0
ALGA0000047	1	1300464	15	0	0	0	0	0	0.143452	0.562072	0.738305	0	0	0	0	0	0	0.277154	-0.0489661	-0.430269	0.3125	0	0.133333	0	0.403898	0	0	0	0	0	0
ALGA0000046	1	1314590	16	0	0	0	0	0	0.219558	-9	-0.187601	0	0	0	0	0	0	0.175547	-0.0489661	-0.522172	0.3125	0	0.133333	0	-0.613797	0	0	0	0	0	0
H3GA0000058	1	1350244	17	0	0	0	0	0	0.132479	0.562072	0.697432	0	0	0	0	0	0	0.266905	-0.0489661	-0.474562	0.3125	0	0.133333	0	0.454701	0	0	0	0	0	0
M1GA0000081	1	1356594	18	0	0	0	0	0	0.135867	0.562072	0.705387	0	0	0	0	0	0	0.271971	-0.0489661	-0.465942	0.3125	0	0.133333	0	0.402729	0	0	0	0	0	0
H3GA0000077	1	1614750	19	0	0	0	0	0	0.310785	-9	0.141793	0.0625	0	0	0	0	0	0.264081	-0.0489661	-0.525171	0.3125	0	0.133333	0	0.651548	0	0	0	0	0	0
M1GA0000100	1	1637442	20	0	0	0	0	0	0.310785	-9	0.141793	0.0625	0	0	0	0	0	0.264081	-0.0489661	-0.525171	0.3125	0	0.133333	0	0.651548	0	0	0	0	0	0
H3GA0000082	1	1843489	21	0	0	0	0	0	0.0637043	-0.292069	1.14989	0.0625	0	0	0	0	0	0.294093	-0.0489661	-0.356813	0.3125	0	0.133333	0	0.00628546	0	0	0	0	0	0
M1GA0000158	1	1860883	22	0	0	0	0	0	0.104081	0.981814	0.644929	0.0625	0	0	0	0	0	0.195163	-0.0489661	-0.537537	0.3125	0	0.146667	0	-0.502964	0	0	0	0	0	0
M1GA0000397	1	1932003	23	0	0	0	0	0	0.0984997	0.981814	0.647822	0.0625	0	0	0	0	0	0.188588	-0.0489661	-0.534402	0.3125	0	0.146667	0	-0.523079	0	0	0	0	0	0
ALGA0000232	1	1958514	24	0	0	0	0	0	0.171433	0.981814	0.724891	0.0625	0	0	0	0	0	0.27189	-0.0489661	-0.450883	0.3125	0	0.146667	0	0.607544	0	0	0	0	0	0
ASGA0000309	1	2010349	25	0	0	0	0	0	0.264219	0.981814	0.828148	0.0625	0	0	0	0	0	0.368672	-0.0489661	-0.338982	0.3125	0	0.146667	0	0.397546	0	0	0	0	0	0
ASGA0000304	1	2040352	26	0	0	0	0	0	0.0931529	0.981814	0.687886	0.0625	0	0	0	0	0	0.18113	-0.0489661	-0.490984	0.3125	0	0.146667	0	-0.776911	0	0	0	0	0	0
ALGA0000218	1	2051900	27	0	0	0	0	0	0.154769	-9	0.15609	0.0625	0	0	0	0	0	0.154769	-9	-0.522266	0.3125	0	0.186667	0	-1.1291	0	0	0	0	0	0
MARC0028827	1	2073619	28	0	0	0	0	0	0.171433	0.981814	0.763429	0.0625	0	0	0	0	0	0.27189	-0.0489661	-0.409118	0.3125	0	0.186667	0	0.721653	0	0	0	0	0	0
ASGA0000323	1	2139706	29	0	0	0	0	0	0.269829	0.981814	0.767595	0.0625	0	0	0	0	0	0.372633	-0.0489661	-0.404604	0.3125	0	0.186667	0	0.642055	0	0	0	0	0	0
ALGA0000251	1	2153932	30	0	0	0	0	0	0.38409	0.981814	0.837059	0.0625	0	0	0	0	0	0.489996	-0.0489661	-0.329325	0.3125	0	0.186667	0	0.25679	0	0	0	0	0	0
MARC0049965	1	2242104	31	0	0	0	0	0	0.0516265	0.779992	1.27311	0.0625	0	0	0	0	0	0.609889	-0.0489661	0.167891	0.3125	0	0.186667	0	-0.625023	0	0	0	0	0	0
ASGA0083458	1	2406794	32	0	0	0	0	0	0.388109	1.00061	0.846475	0.0625	0	0	0	0	0	0.496505	-0.0489661	-0.298263	0.3125	0	0.186667	0	0.166391	0	0	0	0	0	0
ASGA0102762	1	2530735	33	0	0	0	0	0	0.0776067	1.00061	0.717422	0.0625	0	0	0	0	0	0.18788	-9	-0.613984	0.3125	0	0.186667	0	-0.755988	0	0	0	0	0	0
MARC0076778	1	2532393	34	0	0	0	0	0	0.151136	-9	0.118834	0.0625	0	0	0	0	0	0.151136	-9	-0.546682	0.3125	0	0.186667	0	-1.02935	0	0	0	0	0	0
MARC0015795	1	2546844	35	0	0	0	0	0	0.161568	-9	0.103142	0.0625	0	0	0	0	0	0.161568	-9	-0.563688	0.3125	0	0.186667	0	-0.942842	0	0	0	0	0	0
ASGA0086709	1	2633678	36	0	0	0	0	0	0.336026	1.00061	0.917973	0.0625	0	0	0	0	0	0.43865	-0.0489661	-0.220781	0.3125	0	0.186667	0	0.281008	0	0	0	0	0	0
ALGA0112852	1	2637659	37	0	0	0	0	0	0.336026	1.00061	0.917973	0.0625	0	0	0	0	0	0.43865	-0.0489661	-0.220781	0.3125	0	0.186667	0	0.281008	0	0	0	0	0	0
MARC0058092	1	2647399	38	0	0	0	0	0	0.11518	1.00061	0.760209	0.0625	0	0	0	0	0	0.229974	-9	-0.571589	0.3125	0	0.186667	0	-0.637573	0	0	0	0	0	0
M1GA0025062	1	2687123	39	0	0	0	0	0	0.336026	1.00061	0.897227	0.0625	0	0	0	0	0	0.43865	-0.0489661	-0.243263	0.3125	0	0.186667	0	0.298214	0	0	0	0	0	0
DRGA0017627	1	2737789	40	0	0	0	0	0	0.0470587	-9	0.962518	0.0625	0	0	0	0	0	0.0470587	-9	0.370807	0.3125	0	0.186667	0	-9	0	0	0	0	0	0
H3GA0056137	1	2760895	41	0	0	0	0	0	0.336026	1.00061	0.903463	0.0625	0	0	0	0	0	0.43865	-0.0489661	-0.236506	0.3125	0	0.186667	0	0.293049	0	0	0	0	0	0
MARC0039661	1	2780208	42	0	0	0	0	0	0.0661844	-9	0.954699	0.0625	0	0	0	0	0	0.0661844	-9	0.36698	0.3125	0	0.186667	0	-9	0	0	0	0	0	0
ASGA0085025	1	2788885	43	0	0	0	0	0	0.437202	-9	0.147447	0.0625	0	0	0	0	0	0.391199	-0.0489661	-0.327559	0.3125	0	0.186667	0	0.756538	0	0	0	0	0	0
ASGA0098570	1	2789574	44	0	0	0	0	0	0.331833	1.00061	0.888681	0.0625	0	0	0	0	0	0.43345	-0.0489661	-0.252525	0.3125	0	0.186667	0	0.356916	0	0	0	0	0	0
MARC0063358	1	2829500	45	0	0	0	0	0	0.148971	-9	0.156741	0.0625	0	0	0	0	0	0.148971	-9	-0.505113	0.3125	0	0.186667	0	-1.04425	0	0	0	0	0	0
ASGA0085437	1	2835242	46	0	0	0	0	0	0.185653	-0.963466	1.78248	0.0625	0	0	0	0	0	0.344903	-0.690337	0.91983	0.3125	0	0.186667	0	-0.848753	0	0	0	0	0	0
MARC0096709	1	2840543	47	0	0	0	0	0	0.15776	-9	-0.0640303	0.0625	0	0	0	0	0	0.15776	-9	-0.835296	0.3125	0	0.186667	0	-1.01002	0	0	0	0	0	0
H3GA0052387	1	2908940	48	0	0	0	0	0	0.265576	0.293709	0.900698	0.0625	0	0	0	0	0	0.186031	0.0238921	0.0717814	0.3125	0	0.186667	0	0.381334	0	0	0	0	0	0
ALGA0000195	1	2965787	49	0	0	0	0	0	0.245591	0.8676	0.766655	0.0625	0	0	0	0	0	0.348283	-9	-0.617624	0.3125	0	0.186667	0	0.142692	0	0	0	0	0	0
H3GA0000220	1	2995480	50	0	0	0	0	0	0.0786906	0.960331	0.555736	0.0625	0	0	0	0	0	0.200751	-9	-0.837278	0.3125	0	0.186667	0	-0.817564	0	0	0	0	0	0
MARC0000620	1	3008501	51	0	0	0	0	0	0.276885	-2.03697	0.7027	0.0625	0	0	0	0	0	0.473424	-9	-0.830105	0.3125	0	0.213333	0	0.576748	0	0	0	0	0	0
ASGA0000285	1	3035532	52	0	0	0	0	0	0.273071	-2.03697	0.692481	0.0625	0	0	0	0	0	0.467656	-9	-0.841179	0.3125	0	0.213333	0	0.639155	0	0	0	0	0	0
MARC0001272	1	3052419	53	0	0	0	0	0	0.199758	-0.337201	0.910433	0.0625	0	0	0	0	0	0.29773	-0.171739	-0.180536	0.3125	0	0.213333	0	0.514147	0	0	0	0	0	0
ALGA0000188	1	3067596	54	0	0	0	0	0	0.265576	0.394573	0.712157	0.0625	0	0	0	0	0	0.417619	0.110113	-0.556764	0.3125	0	0.213333	0	0.514147	0	0	0	0	0	0
M1GA0000376	1	3113793	55	0	0	0	0	0	0.192665	-1.12551	0.901148	0.0625	0	0	0	0	0	0.46024	-9	-0.751092	0.3125	0	0.213333	0	0.571699	0	0	0	0	0	0
M1GA0000188	1	3189426	56	0	0	0	0	0	0.0723687	0.318318	0.912026	0.0625	0	0	0	0	0	0.112943	-1.16935	-0.173304	0.3125	0	0.213333	0	-1.10813	0	0	0	0	0	0
H3GA0000123	1	3216075	57	0	0	0	0	0	0.0390196	-0.803724	1.09225	0.0625	2	0	0	0	0	0.813471	0.0543072	0.957915	0.3125	0	0.213333	0	-9	0	0	0	0	0	0
M1GA0000195	1	3230220	58	0	0	0	0	0	0.266724	-1.89443	0.991609	0.0625	0	0	0	0	0	0.457445	-9	-0.483274	0.3125	0	0.213333	0	0.547317	0	0	0	0	0	0
MARC0018011	1	3253477	59	0	0	0	0	0	0.266724	-1.89443	0.991609	0.0625	0	0	0	0	0	0.457445	-9	-0.483274	0.3125	0	0.213333	0	0.547317	0	0	0	0	0	0
MARC0070292	1	3282730	60	0	0	0	0	0	0.129455	-0.000806726	1.16095	0.0625	0	0	0	0	0	0.277629	0.085282	-0.312085	0.3125	0	0.213333	0	0.275246	0	0	0	0	0	0
MARC0072453	1	3303927	61	0	0	0	0	0	0.0908735	-1.89386	1.18804	0.0625	0	0	0	0	0	0.189697	-9	-0.270618	0.3125	0	0.213333	0	-1.38795	0	0	0	0	0	0
ALGA0000112	1	3327918	62	0	0	0	0	0	0.294354	-1.89386	1.11836	0.0625	0	0	0	0	0	0.488909	-9	-0.346126	0.3125	0	0.213333	0	0.716872	0	0	0	0	0	0
MARC0076699	1	3359213	63	0	0	0	0	0	0.370264	0.996441	0.788218	0.0625	0	0	0	0	0	0.370264	0.085282	0.23352	0.3125	0	0.213333	0	-1.12593	0	0	0	0	0	0
ALGA0000120	1	3414845	64	0	0	0	0	0	0.332861	-0.645418	1.43078	0.0625	0	0	0	0	0	0.515025	0.085282	0.0208916	0.3125	0	0.213333	0	-0.295647	0	0	0	0	0	0
M1GA0000233	1	3458697	65	0	0	0	0	0	0.353054	-0.622571	1.38594	0.0625	0	0	0	0	0	0.480889	-9	-0.148769	0.3125	0	0.213333	0	0.884209	0	0	0	0	0	0
H3GA0000180	1	3472017	66	0	0	0	0	0	0.0365712	-0.642039	1.50897	0.0625	2	0	0	0	0	0.694931	-9	0.701914	0.3125	0	0.213333	0	-0.54251	0	0	0	0	0	0
ALGA0000131	1	3485019	67	0	0	0	0	0	0.132627	-1.86351	1.63765	0.0625	0	0	0	0	0	0.201061	-9	0.286064	0.3125	0	0.213333	0	-0.740135	0	0	0	0	0	0
MARC0038011	1	3505464	68	0	0	0	0	0	0.1347	0.824621	1.52621	0.0625	0	0	0	0	0	0.210738	-9	0.245373	0.3125	0	0.213333	0	-0.578027	0	0	0	0	0	0
ALGA0000134	1	3528078	69	0	0	0	0	0	0.370264	0.935795	0.732215	0.0625	0	0	0	0	0	0.410013	-9	0.0940428	0.3125	0	0.213333	0	-1.15469	0	0	0	0	0	0
ASGA0000170	1	3533283	70	0	0	0	0	0	0.14947	-1.88508	1.57472	0.0625	0	0	0	0	0	0.224082	-9	0.2177	0.3125	0	0.213333	0	-0.622753	0	0	0	0	0	0
ALGA0000133	1	3539284	71	0	0	0	0	0	0.218871	-0.86662	1.74654	0.0625	0	0	0	0	0	0.210738	-9	0.195759	0.3125	0	0.213333	0	-0.540258	0	0	0	0	0	0
ASGA0000179	1	3582534	72	0	0	0	0	0	0.408379	1.96711	0.336966	0.0625	0	0	0	0	0	0.454784	-9	-0.385059	0.3125	0	0.213333	0	0.779872	0	0	0	0	0	0
MARC0040142	1	3601271	73	0	0	0	0	0	0.408379	1.96711	0.336966	0.0625	0	0	0	0	0	0.454784	-9	-0.385059	0.3125	0	0.213333	0	0.779872	0	0	0	0	0	0
M1GA0000282	1	3628325	74	0	0	0	0	0	-9	-9	1.14197	0.0625	0	0	0	0	0	-9	-9	0.728102	0.3125	0	0.213333	0	-9	0	0	0	0	0	0
M1GA0000288	1	3659127	75	0	0	0	0	0	0.204419	-0.56489	1.24396	0.0625	0	0	0	0	0	0.480256	-9	-0.322859	0.3125	0	0.213333	0	0.474387	0	0	0	0	0	0
ASGA0000192	1	3674852	76	0	0	0	0	0	0.28494	0.81713	1.00115	0.0625	0	0	0	0	0	0.401687	-9	-0.334039	0.3125	0	0.213333	0	0.985798	0	0	0	0	0	0
DIAS0002496	1	3691600	77	0	0	0	0	0	0.133662	-1.00523	1.23788	0.0625	0	0	0	0	0	0.243143	-9	-0.305922	0.3125	0	0.213333	0	-1.02215	0	0	0	0	0	0
ALGA0000172	1	3724750	78	0	0	0	0	0	0.298103	0.759719	1.01119	0.0625	0	0	0	0	0	0.416132	-9	-0.379543	0.3125	0	0.213333	0	0.840231	0	0	0	0	0	0
MARC0011088	1	3809933	79	0	0	0	0	0	0.173979	1.07931	1.79352	0.0625	0	0	0	0	0	-0.0102174	-9	0.528274	0.3125	0	0.213333	0	-9	0	0	0	0	0	0
DIAS0001378	1	3859307	80	0	0	0	0	0	0.196686	0.430158	1.15443	0.0625	0	0	0	0	0	0.311786	-1.15973	0.00326255	0.3125	0	0.213333	0	0.532216	0	0	0	0	0	0
H3GA0000310	1	3871501	81	0	0	0	0	0	0.293716	-1.52575	1.27996	0.0625	0	0	0	0	0	0.532508	0.120647	-0.0868982	0.3125	0	0.213333	0	0.31641	0	0	0	0	0	0
ALGA0000269	1	3877542	82	0	0	0	0	0	0.234771	0.435297	1.45222	0.0625	0	0	0	0	0	0.035128	0.0804373	0.485013	0.3125	0	0.213333	0	0.33182	0	0	0	0	0	0
ALGA0000300	1	3977158	83	0	0	0	0	0	0.294266	0.501795	0.467482	0.0625	0	0	0	0	0	0.332642	-9	-0.329725	0.3125	0	0.213333	0	-1.01162	0	0	0	0	0	0
ALGA0000277	1	4022389	84	0	0	0	0	0	0.176404	-0.170948	1.29992	0.0625	0	0	0	0	0	0.440039	-9	-0.274787	0.3125	0	0.213333	0	0.672701	0	0	0	0	0	0
ASGA0000364	1	4045959	85	0	0	0	0	0	0.261509	0.461386	1.1791	0.0625	0	0	0	0	0	0.44943	-9	-0.286998	0.3125	0	0.213333	0	0.738796	0	0	0	0	0	0
ASGA0000370	1	4058074	86	0	0	0	0	0	0.237783	-0.507272	1.44838	0.0625	0	0	0	0	0	0.498329	-9	-0.241883	0.3125	0	0.213333	0	0.587356	0	0	0	0	0	0
ALGA0000288	1	4087929	87	0	0	0	0	0	0.168196	-9	0.531273	0.0625	0	0	0	0	0	0.187498	-9	-0.206868	0.3125	0	0.213333	0	-1.41398	0	0	0	0	0	0
ALGA0000289	1	4101909	88	0	0	0	0	0	0.15289	-0.0547817	1.39438	0.0625	0	0	0	0	0	0.260733	-9	-0.197693	0.3125	0	0.213333	0	0.984322	0	0	0	0	0	0
ALGA0000297	1	4131390	89	0	0	0	0	0	-9	-9	1.4105	0.0625	0	0	0	0	0	-9	-9	0.822108	0.3125	0	0.213333	0	-9	0	0	0	0	0	0
M1GA0000475	1	4146273	90	0	0	0	0	0	0.355662	1.75149	0.698942	0.0625	0	0	0	0	0	0.439893	-9	-0.399204	0.3125	0	0.213333	0	0.886231	0	0	0	0	0	0
ALGA0108678	1	4150601	91	0	0	0	0	0	0.294266	0.575065	0.515269	0.0625	0	0	0	0	0	0.332642	-9	-0.381589	0.3125	0	0.213333	0	-0.915545	0	0	0	0	0	0
MARC0021314	1	4216392	92	0	0	0	0	0	0.30701	0.575065	0.489141	0.0625	0	0	0	0	0	0.34567	-9	-0.409904	0.3125	0	0.213333	0	-0.765296	0	0	0	0	0	0
MARC0083899	1	4222776	93	0	0	0	0	0	0.381013	0.505919	0.832759	0.0625	0	0	0	0	0	0.498587	0.0804373	0.461449	0.3125	0	0.213333	0	1.675	0	0	0	0	0	0
MARC0087450	1	4264479	94	0	0	0	0	0	0.0888575	0.0676634	1.47702	0.0625	0	0	0	0	0	0.0985787	-1.15521	0.201119	0.3125	0	0.213333	0	-0.291036	0	0	0	0	0	0
INRA0000110	1	4339088	95	0	0	0	0	0	0.294266	0.812567	0.555751	0.0625	0	0	0	0	0	0.332642	-9	-0.652343	0.3125	0	0.213333	0	-0.509709	0	0	0	0	0	0
ALGA0000303	1	4365518	96	0	0	0	0	0	0.169201	-9	0.595368	0.0625	0	0	0	0	0	0.104491	-0.61443	-0.0940622	0.3125	0	0.213333	0	-0.895314	0	0	0	0	0	0
MARC0102958	1	4402313	97	0	0	0	0	0	0.294266	1.56181	0.579023	0.0625	0	0	0	0	0	0.238834	-0.61443	-0.219592	0.3125	0	0.213333	0	-0.477985	0	0	0	0	0	0
ALGA0000305	1	4496238	98	0	0	0	0	0	0.30701	1.56181	0.549681	0.0625	0	0	0	0	0	0.250067	-0.61443	-0.25139	0.3125	0	0.213333	0	-0.334986	0	0	0	0	0	0
M1GA0000482	1	4644117	99	0	0	0	0	0	0.19995	1.56181	0.613674	0.0625	0	0	0	0	0	0.147427	-0.61443	-0.182041	0.3125	0	0.213333	0	-0.604385	0	0	0	0	0	0
ASGA0000390	1	4664711	100	0	0	0	0	0	0.236352	-9	0.519477	0.0625	0	0	0	0	0	0.165631	-0.61443	-0.176346	0.3125	0	0.213333	0	-0.616008	0	0	0	0	0	0
INRA0000119	1	4709162	101	0	0	0	0	0	0.30701	2.95071	0.562873	0.0625	0	0	0	0	0	0.250067	-0.61443	-0.236784	0.3125	0	0.213333	0	-0.314746	0	0	0	0	0	0
ALGA0000312	1	4733892	102	0	0	0	0	0	0.303771	2.95071	0.63275	0.0625	0	0	0	0	0	0.249154	-0.61443	-0.161058	0.3125	0	0.213333	0	-0.51533	0	0	0	0	0	0
H3GA0000347	1	4750161	103	0	0	0	0	0	0.22266	-9	0.60271	0.0625	0	0	0	0	0	0.155513	-0.61443	-0.0855172	0.3125	0	0.213333	0	-0.829477	0	0	0	0	0	0
ALGA0000319	1	4770526	104	0	0	0	0	0	0.317771	1.68781	0.606076	0.0625	0	0	0	0	0	0.261686	-0.61443	-0.190222	0.3125	0	0.213333	0	-0.359847	0	0	0	0	0	0
ALGA0000323	1	4813417	105	0	0	0	0	0	0.163301	-1.43295	1.19472	0.0625	0	0	0	0	0	0.296899	0.226408	-0.229381	0.3125	0	0.213333	0	-0.645918	0	0	0	0	0	0
MARC0008402	1	4828152	106	0	0	0	0	0	0.178541	-1.73514	1.98533	0.0625	0	0	0	0	0	0.513662	-0.830245	1.09395	0.3125	0	0.213333	0	-9	0	0	0	0	0	0
ASGA0000414	1	4850701	107	0	0	0	0	0	0.387204	0.832641	0.937932	0.0625	0	0	0	0	0	0.403697	0.121145	-0.392425	0.3125	0	0.213333	0	1.41183	0	0	0	0	0	0
ALGA0000331	1	4873634	108	0	0	0	0	0	0.354649	2.03885	1.0085	0.0625	0	0	0	0	0	0.30562	-0.0697319	0.000393122	0.3125	0	0.213333	0	0.545171	0	0	0	0	0	0
M1GA0000495	1	4894265	109	0	0	0	0	0	0.325112	1.61519	0.669299	0.0625	0	0	0	0	0	0.269399	-0.708811	-0.142178	0.3125	0	0.213333	0	-0.624741	0	0	0	0	0	0
ASGA0000422	1	4936025	110	0	0	0	0	0	0.314892	1.97943	1.02923	0.0625	0	0	0	0	0	0.297266	-0.708811	-0.0603505	0.3125	0	0.213333	0	0.55952	0	0	0	0	0	0
ALGA0000339	1	4947929	111	0	0	0	0	0	0.0486998	-9	1.50625	0.0625	0	0	0	0	0	0.0486998	-9	0.438923	0.3125	0	0.213333	0	-9	0	0	0	0	0	0
ASGA0000430	1	4968647	112	0	0	0	0	0	0.325112	1.61804	0.705274	0.0625	0	0	0	0	0	0.269399	-0.708811	-0.107219	0.3125	0	0.213333	0	-0.656747	0	0	0	0	0	0
M1GA0000498	1	4979417	113	0	0	0	0	0	0.278353	1.73563	1.15458	0.0625	0	0	0	0	0	0.232524	0.159303	0.204431	0.3125	0	0.213333	0	0.523934	0	0	0	0	0	0
SIRI0001096	1	5008585	114	0	0	0	0	0	0.243464	-9	0.509499	0.0625	0	0	0	0	0	0.148163	-0.128179	-0.0796049	0.3125	0	0.213333	0	-0.34333	0	0	0	0	0	0
ASGA0000434	1	5205892	115	0	0	0	0	0	0.222731	-9	0.581534	0.0625	0	0	0	0	0	0.156922	-0.697107	-0.151743	0.3125	0	0.213333	0	-0.927835	0	0	0	0	0	0
ASGA0000440	1	5270453	116	0	0	0	0	0	0.242317	1.61153	0.631351	0.0625	0	0	0	0	0	0.190728	-0.697107	-0.197264	0.3125	0	0.213333	0	-0.731985	0	0	0	0	0	0
ALGA0000354	1	5293964	117	0	0	0	0	0	0.275782	-0.749313	1.26255	0.0625	0	0	0	0	0	0.307988	-0.124905	-0.110712	0.3125	0	0.213333	0	0.0391594	0	0	0	0	0	0
ALGA0000356	1	5310903	118	0	0	0	0	0	0.189064	-0.749313	1.3324	0.0625	0	0	0	0	0	0.190283	-0.798707	0.186689	0.3125	0	0.213333	0	-0.544811	0	0	0	0	0	0
ALGA0000375	1	5395131	119	0	0	0	0	0	0.000134227	-9	1.22542	0.0625	0	0	0	0	0	0.432854	-0.798707	1.00166	0.3125	0	0.213333	0	-9	0	0	0	0	0	0
ALGA0000370	1	5470283	120	0	0	0	0	0	0.338185	-0.988093	0.572851	0.0625	0	0	0	0	0	0.294837	-0.698512	-0.297006	0.3125	0	0.213333	0	-0.155685	0	0	0	0	0	0
ALGA0000368	1	5488329	121	0	0	0	0	0	0.342195	-0.190659	0.651761	0.0625	0	0	0	0	0	0.313747	-0.698512	-0.309783	0.3125	0	0.213333	0	0.0317634	0	0	0	0	0	0
ASGA0000452	1	5604801	122	0	0	0	0	0	0.352251	0.347697	1.03938	0.0625	0	0	0	0	0	0.396498	-9	-0.22031	0.3125	0	0.213333	0	1.75088	0	0	0	0	0	0
ALGA0000381	1	5614910	123	0	0	0	0	0	0.154496	2.0321	0.797069	0.0625	0	0	0	0	0	0.114612	-0.698512	0.0291039	0.3125	0	0.213333	0	-1.0959	0	0	0	0	0	0
ALGA0000383	1	5627071	124	0	0	0	0	0	0.0304056	-9	1.34407	0.0625	0	0	0	0	0	0.0502816	-9	0.187323	0.3125	0	0.213333	0	-9	0	0	0	0	0	0
ASGA0000453	1	5633346	125	0	1	0	0	0	0.203068	4.10311	0.743841	0.0625	0	0	0	0	0	0.158815	-0.698512	-0.0283751	0.3125	0	0.213333	0	-0.928858	0	0	0	0	0	0
M1GA0000501	1	5653811	126	0	0	0	0	0	0.17239	-1.16961	1.30649	0.0625	0	0	0	0	0	0.17287	-0.789702	0.221199	0.3125	0	0.213333	0	-0.431992	0	0	0	0	0	0
ALGA0000388	1	6010365	127	0	0	0	0	0	0.203555	-9	0.670801	0.0625	0	0	0	0	0	0.144537	-0.693744	0.00259934	0.3125	0	0.213333	0	-1.05561	0	0	0	0	0	0
MARC0007285	1	6036055	128	0	0	0	0	0	0.0765503	-1.23331	1.89506	0.0625	0	0	0	0	0	0.0194583	-1.31263	0.327236	0.3125	0	0.226667	0	-0.557241	0	0	0	0	0	0
ALGA0000393	1	6069821	129	0	0	0	0	0	0.134809	-9	0.838779	0.0625	0	0	0	0	0	0.0847697	-0.702115	0.20443	0.3125	0	0.226667	0	-1.33886	0	0	0	0	0	0
ALGA0000397	1	6112158	130	0	0	0	0	0	0.111074	1.05546	0.873834	0.0625	0	0	0	0	0	0.0735483	-0.702115	0.143253	0.3125	0	0.226667	0	-1.0931	0	0	0	0	0	0
ALGA0000407	1	6153766	131	0	0	0	0	0	0.33094	0.215895	1.11812	0.0625	0	0	0	0	0	0.388327	-0.843147	-0.303568	0.25	0	0.226667	0	0.529587	0	0	0	0	0	0
ASGA0000475	1	6183138	132	0	0	0	0	0	0.293879	-0.0755965	1.18436	0.0625	0	0	0	0	0	0.365808	-0.843147	-0.293217	0.25	0	0.226667	0	0.18091	0	0	0	0	0	0
MARC0097015	1	6225058	133	0	0	0	0	0	-9	-9	1.29823	0.0625	0	0	0	0	0	-9	-9	0.439522	0.25	0	0.226667	0	-9	0	0	0	0	0	0
ALGA0000427	1	6245514	134	0	0	0	0	0	0.205	0.913411	0.590981	0.0625	0	0	0	0	0	0.154796	-0.748438	-0.0223646	0.25	0	0.226667	0	-0.669875	0	0	0	0	0	0
ASGA0000490	1	6272450	135	0	0	0	0	0	0.232359	-0.617658	1.24841	0.0625	0	0	0	0	0	0.240705	-0.0792125	0.00876106	0.25	0	0.226667	0	-0.0651072	0	0	0	0	0	0
H3GA0000401	1	6297109	136	0	0	0	0	0	0.205	0.892201	0.587976	0.0625	0	0	0	0	0	0.154796	-0.760187	-0.0108008	0.25	0	0.226667	0	-0.696327	0	0	0	0	0	0
ALGA0000431	1	6318209	137	0	0	0	0	0	0.495143	0.892201	0.427421	0.0625	0	0	0	0	0	0.408919	-0.0732673	-0.0268448	0.25	0	0.226667	0	0.40713	0	0	0	0	0	0
ALGA0000436	1	6341950	138	0	0	0	0	0	0.373744	0.892201	0.43012	0.0625	0	0	0	0	0	0.293224	-0.0732673	-0.0239204	0.25	0	0.226667	0	-0.0458443	0	0	0	0	0	0
ALGA0000440	1	6366337	139	0	0	0	0	0	0.2754	-0.200365	2.09006	0.0625	0	0	0	0	0	0.456244	-0.316916	0.843296	0.25	0	0.226667	0	-1.14485	0	0	0	0	0	0
MARC0023660	1	6434875	140	0	0	0	0	0	0.237791	0.899644	0.567424	0.0625	0	0	0	0	0	0.185773	-0.825738	-0.128012	0.25	0	0.226667	0	-0.709732	0	0	0	0	0	0
ALGA0000442	1	6466655	141	0	0	0	0	0	0.237791	0.899644	0.567424	0.0625	0	0	0	0	0	0.185773	-0.825738	-0.128012	0.25	0	0.226667	0	-0.709732	0	0	0	0	0	0
INRA0000229	1	6507497	142	0	0	0	0	0	0.237791	0.899644	0.567424	0.0625	0	0	0	0	0	0.185773	-0.825738	-0.128012	0.25	0	0.226667	0	-0.709732	0	0	0	0	0	0
MARC0028762	1	6528858	143	0	0	0	0	0	0.274821	-9	0.518627	0.0625	0	0	0	0	0	0.2067	-0.825738	-0.0625157	0.25	0	0.226667	0	-0.917059	0	0	0	0	0	0
ALGA0000451	1	6554964	144	0	0	0	0	0	0.274821	-9	0.518627	0.0625	0	0	0	0	0	0.2067	-0.825738	-0.0625157	0.25	0	0.226667	0	-0.917059	0	0	0	0	0	0
MARC0095028	1	6566536	145	0	0	0	0	0	0.237791	1.63297	0.571185	0.0625	0	0	0	0	0	0.185773	-0.825738	-0.123454	0.25	0	0.226667	0	-0.703654	0	0	0	0	0	0
ALGA0000458	1	6579327	146	0	0	0	0	0	0.169974	-1.43697	1.2559	0.0625	0	0	0	0	0	0.198715	-0.825738	-0.141365	0.25	0	0.226667	0	-0.601284	0	0	0	0	0	0
MARC0036469	1	6603225	147	0	0	0	0	0	0.48342	1.60589	0.368195	0.0625	0	0	0	0	0	0.400303	-0.257917	-0.272674	0.1875	0	0.226667	0	0.142711	0	0	0	0	0	0
ASGA0000554	1	6705592	148	0	0	0	0	0	0.312234	-0.345986	1.76238	0.0625	0	0	0	0	0	0.269295	-1.06132	0.140677	0.1875	0	0.226667	0	1.5053	0	0	0	0	0	0
ALGA0000492	1	6735120	149	0	0	0	0	0	0.111278	-9	1.2154	0.0625	0	0	0	0	0	0.111278	-9	0.225173	0.1875	0	0.226667	0	-1.38596	0	0	0	0	0	0
ASGA0000556	1	6750778	150	0	0	0	0	0	0.0400256	0.439189	1.71384	0.0625	0	0	0	0	0	0.0495729	-9	0.515465	0.1875	0	0.226667	0	-9	0	0	0	0	0	0
H3GA0000454	1	6764028	151	0	0	0	0	0	0.15542	-0.931024	1.42553	0.0625	0	0	0	0	0	0.203285	-0.55953	-0.0536185	0.1875	0	0.226667	0	-0.386973	0	0	0	0	0	0
ALGA0000501	1	6793265	152	0	0	0	0	0	0.290582	1.11165	0.578488	0.0625	0	0	0	0	0	0.217152	-0.55953	-0.0480926	0.1875	0	0.226667	0	-0.591845	0	0	0	0	0	0
MARC0069522	1	6834332	153	0	0	0	0	0	0.130988	-0.627322	1.73675	0.0625	0	0	0	0	0	0.0907066	-9	-0.27883	0.1875	0	0.226667	0	0.118257	0	0	0	0	0	0
MARC0016720	1	6850651	154	0	0	0	0	0	0.0249901	-1.92742	1.80832	0.0625	0	0	0	0	0	-0.00752951	-1.0698	0.408377	0.1875	0	0.226667	0	-0.429314	0	0	0	0	0	0
ALGA0115616	1	6943100	155	0	0	0	0	0	0.184934	-0.76589	1.50875	0.0625	0	0	0	0	0	0.213613	-0.547905	0.0716577	0.1875	0	0.226667	0	-0.726451	0	0	0	0	0	0
MARC0014438	1	6981859	156	0	0	0	0	0	0.120269	-9	1.08672	0.0625	0	0	0	0	0	0.120269	-9	0.163464	0.1875	0	0.213333	0	-1.19988	0	0	0	0	0	0
ALGA0119138	1	7149806	157	0	0	0	0	0	0.00643323	-0.433929	1.63056	0.0625	0	0	0	0	0	0.0426123	-0.65876	-0.106127	0.1875	0	0.213333	0	0.721132	0	0	0	0	0	0
ASGA0104958	1	7152246	158	0	0	0	0	0	-0.00213863	0.443823	1.62184	0.0625	0	0	0	0	0	0.0339294	0.249521	-0.0424084	0.1875	0	0.213333	0	0.226304	0	0	0	0	0	0
MARC0021584	1	7169568	159	0	0	0	0	0	0.215257	-1.65268	1.40115	0.0625	0	0	0	0	0	0.250996	-0.318441	0.177715	0.1875	0	0.213333	0	-0.394346	0	0	0	0	0	0
MARC0004054	1	7189106	160	0	0	0	0	0	0.192141	-0.905284	1.55648	0.0625	0	0	0	0	0	0.26318	-1.04269	0.0122921	0.1875	0	0.213333	0	0.136343	0	0	0	0	0	0
MARC0027411	1	7190448	161	0	0	0	0	0	0.192141	-0.905284	1.55648	0.0625	0	0	0	0	0	0.26318	-1.04269	0.0122921	0.1875	0	0.213333	0	0.136343	0	0	0	0	0	0
ALGA0123376	1	7193623	162	0	0	0	0	0	0.290885	-9	0.653135	0.0625	0	0	0	0	0	0.219667	-0.889448	0.257257	0.1875	0	0.213333	0	-1.32778	0	0	0	0	0	0
H3GA0000476	1	7211765	163	0	0	0	0	0	0.0943468	0.192364	2.04646	0.0625	0	0	0	0	0	0.0893491	0.297068	0.1882	0.1875	0	0.213333	0	0.170735	0	0	0	0	0	0
M1GA0000547	1	7242281	164	0	0	0	0	0	0.121813	0.670958	1.46291	0.0625	0	0	0	0	0	0.127917	0.12671	0.355323	0.1875	0	0.213333	0	-0.83286	0	0	0	0	0	0
MARC0034880	1	7268471	165	0	0	0	0	0	0.400261	-1.16657	1.73472	0.0625	0	0	0	0	0	0.523084	-9	-0.274302	0.1875	0	0.253333	0	1.39033	0	0	0	0	0	0
INRA0000290	1	7288741	166	0	0	0	0	0	-9	-9	1.28742	0.0625	0	0	0	0	0	-9	-9	0.380358	0.1875	0	0.253333	0	-9	0	0	0	0	0	0
ASGA0000576	1	7410249	167	0	0	0	0	0	0.152435	0.0289846	2.01183	0.0625	0	0	0	0	0	0.121878	-0.279835	0.568653	0.1875	0	0.253333	0	-0.91096	0	0	0	0	0	0
ASGA0000578	1	7436591	168	0	0	0	0	0	0.197985	-9	1.17941	0.0625	0	0	0	0	0	0.197985	-9	0.0024549	0.1875	0	0.253333	0	-0.678842	0	0	0	0	0	0
M1GA0000549	1	7487678	169	0	0	0	0	0	0.408031	-9	1.09633	0.0625	0	0	0	0	0	0.387813	0.32075	0.797356	0.0625	0	0.253333	0	0.847411	0	0	0	0	0	0
MARC0097604	1	7511838	170	0	0	0	0	0	0.0758557	1.23027	2.0889	0.0625	0	0	0	0	0	0.307007	0.32075	1.2508	0.0625	0	0.28	0	-0.981031	0	0	0	0	0	0
INRA0000314	1	7532162	171	0	0	0	0	0	0.212893	-0.357652	1.79041	0.0625	0	0	0	0	0	0.232243	0.32075	0.583734	0.0625	0	0.253333	0	-0.0409755	0	0	0	0	0	0
ALGA0000538	1	7562715	172	0	0	0	0	0	0.235136	-1.9502	2.39808	0.0625	0	0	0	0	0	-0.0107938	-9	0.497212	0.0625	0	0.253333	0	-9	0	0	0	0	0	0
ASGA0095912	1	7637481	173	0	0	0	0	0	0.530582	-1.24396	1.41898	0.0625	0	0	0	0	0	0.221601	-9	0.0293665	0.0625	0	0.226667	0	1.41154	0	0	0	0	0	0
SIRI0000433	1	7734445	174	0	0	0	0	0	-0.00879618	-0.597595	1.71442	0.0625	0	0	0	0	0	-0.0142162	-9	0.452453	0.0625	0	0.226667	0	-9	0	0	0	0	0	0
SIRI0000431	1	7734665	175	0	0	0	0	0	-0.00469981	-9	1.52098	0.0625	0	0	0	0	0	-0.0107938	-9	0.489055	0.0625	0	0.226667	0	-9	0	0	0	0	0	0
ASGA0000589	1	7781841	176	0	0	0	0	0	0.263799	0.301099	1.90999	0.0625	0	0	0	0	0	0.323044	-0.716766	0.469239	0.0625	0	0.213333	0	0.88852	0	0	0	0	0	0
MARC0059741	1	7802695	177	0	0	0	0	0	-9	-9	-9	0.0625	0	0	0	0	0	-9	-9	-9	0.0625	0	0.2	0	0.286015	0	0	0	0	0	0
ALGA0000557	1	7814251	178	0	0	0	0	0	0.220441	-0.00912295	2.92269	0.0625	0	0	0	0	0	0.323199	1.08753	1.86682	0.0625	0	0.2	0	-2.07825	0	0	0	0	0	0
ASGA0000601	1	7836573	179	0	0	0	0	0	0.314808	-1.80269	2.27363	0.0625	0	0	0	0	0	0.369589	-0.767877	0.939849	0.0625	0	0.2	0	1.22511	0	0	0	0	0	0
H3GA0000512	1	7857357	180	0	0	0	0	0	0.299692	0.911244	1.85566	0.0625	0	0	0	0	0	0.370339	-9	0.472058	0.0625	0	0.226667	0	-0.358596	0	0	0	0	0	0
H3GA0000513	1	7870451	181	0	0	0	0	0	0.0412575	-1.44915	2.23402	0.0625	0	0	0	0	0	0.0467884	-0.446801	1.09359	0.0625	0	0.226667	0	-0.0975401	0	0	0	0	0	0
MARC0074666	1	7890159	182	0	0	0	0	0	0.00768408	-9	2.30831	0.0625	0	0	0	0	0	0.00768408	-9	1.41297	0.0625	0	0.226667	0	-9	0	0	0	0	0	0
H3GA0000521	1	7912701	183	0	0	0	0	0	0.0560973	-1.56594	2.11514	0.0625	0	0	0	0	0	0.0629852	-0.446801	1.03792	0.0625	0	0.226667	0	0.0627367	0	0	0	0	0	0
ASGA0000625	1	7932710	184	0	0	0	0	0	0.0614038	0.202294	2.73111	0.0625	0	0	0	0	0	0.0918467	-9	0.79765	0.0625	0	0.213333	0	1.65447	0	0	0	0	0	0
H3GA0000529	1	7983109	185	0	0	0	0	0	0.0805479	-0.377187	2.70636	0.0625	0	0	0	0	0	0.177756	-9	0.666967	0.0625	0	0.2	0	1.19351	0	0	0	0	0	0
ASGA0000636	1	8004890	186	0	0	0	0	0	0.226631	0.214738	2.76022	0.0625	0	0	0	0	0	0.22729	-0.25192	1.57663	0.0625	0	0.2	0	-1.30023	0	0	0	0	0	0
ASGA0000640	1	8042112	187	0	0	0	0	0	0.356924	-1.50111	2.57736	0.0625	0	0	0	0	0	0.318768	-0.25192	1.39202	0.0625	0	0.2	0	-0.180381	0	0	0	0	0	0
ALGA0000593	1	8063541	188	0	0	0	0	0	0.220792	0.786344	2.84772	0.0625	0	0	0	0	0	0.310102	-9	0.945534	0.0625	0	0.2	0	-1.29088	0	0	0	0	0	0
M1GA0000567	1	8123187	189	0	0	0	0	0	0.00127628	-2.14316	2.74984	0.0625	0	0	0	0	0	0.0779848	-9	0.843029	0.0625	0	0.2	0	-0.657912	0	0	0	0	0	0
ALGA0000601	1	8163361	190	0	0	0	0	0	0.040198	-0.159506	2.95572	0.0625	0	0	0	0	0	0.362646	-9	0.971835	0.0625	0	0.2	0	0.851481	0	0	0	0	0	0
MARC0061528	1	8191608	191	0	0	0	0	0	0.0284575	0.191739	2.79278	0.0625	0	0	0	0	0	0.0307988	1.10985	1.74589	0.0625	0	0.2	0	0.577583	0	0	0	0	0	0
ASGA0000657	1	8209242	192	0	0	0	0	0	0.06758	0.295609	2.85789	0.0625	0	0	0	0	0	0.28816	-9	0.77157	0.0625	0	0.2	0	0.649374	0	0	0	0	0	0
ASGA0000671	1	8232739	193	0	0	0	0	0	0.305781	1.13415	2.10403	0.0625	0	0	0	0	0	0.307003	-1.26995	0.984122	0.0625	0	0.2	0	0.192404	0	0	0	0	0	0
MARC0022150	1	8247161	194	0	0	0	0	0	0.219312	0.835568	3.07663	0.0625	0	0	0	0	0	0.274037	-9	1.11875	0.0625	0	0.2	0	-2.50896	0	0	0	0	0	0
ALGA0000623	1	8263244	195	0	0	0	0	0	0.235462	0.191329	2.37277	0.0625	0	0	0	0	0	0.283503	-1.26995	0.731638	0.0625	0	0.186667	0	-0.410988	0	0	0	0	0	0
ALGA0000641	1	8348389	196	0	0	0	0	0	0.295057	0.450005	1.78511	0.0625	0	0	0	0	0	0.428489	-9	-0.344719	0.0625	0	0.186667	0	0.730394	0	0	0	0	0	0
MARC0048394	1	8363320	197	0	0	0	0	0	0.0700582	0.819612	2.12458	0.0625	0	0	0	0	0	0.0673512	-1.26995	0.590402	0.0625	0	0.186667	0	-0.532513	0	0	0	0	0	0
MARC0022897	1	8397202	198	0	0	0	0	0	-9	-9	1.597	0.0625	0	0	0	0	0	-9	-9	0.465675	0.0625	0	0.186667	0	-9	0	0	0	0	0	0
M1GA0000589	1	8432026	199	0	0	0	0	0	0.405144	1.28753	1.27032	0.0625	0	0	0	0	0	0.370856	0.319715	0.181937	0.0625	0	0.186667	0	0.451886	0	0	0	0	0	0
ALGA0000646	1	8505596	200	0	0	0	0	0	0.329164	-0.705561	2.35461	0.0625	0	0	0	0	0	0.142044	-0.256592	0.969809	0.0625	0	0.186667	0	-1.67558	0	0	0	0	0	0
ASGA0000700	1	8531297	201	0	0	0	0	0	-9	-9	1.37712	0.0625	0	0	0	0	0	-9	-9	0.377543	0.0625	0	0.186667	0	-9	0	0	0	0	0	0
ASGA0000706	1	8564922	202	0	0	0	0	0	0.239551	0.49866	2.31541	0.0625	0	0	0	0	0	0.0370325	0.0172191	0.629493	0.0625	0	0.186667	0	-9	0	0	0	0	0	0
H3GA0000571	1	8600391	203	0	0	0	0	0	0.205198	1.15799	2.19736	0.0625	0	0	0	0	0	-0.00324861	-9	0.352008	0.0625	0	0.186667	0	-9	0	0	0	0	0	0
M1GA0000600	1	8638997	204	0	0	0	0	0	0.402198	-0.926869	1.69431	0.0625	0	0	0	0	0	0.401153	0.05283	-0.0258088	0.0625	0	0.186667	0	0.919743	0	0	0	0	0	0
M1GA0000601	1	8715201	205	0	0	0	0	0	0.132223	0.660918	1.58374	0.0625	0	0	0	0	0	0.112118	-0.123959	0.463	0.0625	0	0.173333	0	1.08276	0	0	0	0	0	0
M1GA0000603	1	8726913	206	0	0	0	0	0	0.139587	0.324402	1.88579	0.0625	0	0	0	0	0	0.12477	-0.123959	0.717	0.0625	0	0.173333	0	0.359064	0	0	0	0	0	0
MARC0068181	1	8728718	207	0	0	0	0	0	0.166261	-1.54085	2.56444	0.0625	0	0	0	0	0	0.118317	-9	0.516253	0.0625	0	0.173333	0	-1.7607	0	0	0	0	0	0
ALGA0121161	1	8770199	208	0	0	0	0	0	0.065772	0.51388	1.93525	0.0625	0	0	0	0	0	0.0817005	-0.626341	0.360394	0.0625	0	0.173333	0	0.267401	0	0	0	0	0	0
ALGA0117149	1	8795856	209	0	0	0	0	0	0.314751	0.519314	1.64977	0.0625	0	0	0	0	0	0.428755	-9	-0.351589	0.0625	0	0.173333	0	1.57169	0	0	0	0	0	0
ASGA0089637	1	8803333	210	0	0	0	0	0	0.44432	1.39172	1.3816	0.0625	0	0	0	0	0	0.545744	-9	-0.381615	0.0625	0	0.173333	0	1.01051	0	0	0	0	0	0
ASGA0098909	1	8808745	211	0	0	0	0	0	0.397128	-0.772677	1.80533	0.0625	0	0	0	0	0	0.545744	-9	-0.381615	0.0625	0	0.173333	0	1.01051	0	0	0	0	0	0
ALGA0108557	1	8855372	212	0	0	0	0	0	0.312729	-0.316965	0.926792	0.0625	0	0	0	0	0	0.331076	-9	-0.334038	0.0625	0	0.173333	0	1.7837	0	0	0	0	0	0
INRA0000409	1	8886894	213	0	0	0	0	0	-9	-9	1.36674	0.0625	0	0	0	0	0	-9	-9	0.290514	0.0625	0	0.173333	0	-9	0	0	0	0	0	0
ASGA0000723	1	8900212	214	0	0	0	0	0	0.247074	1.00083	2.2856	0.0625	0	0	0	0	0	0.0968258	-9	-0.00276922	0.0625	0	0.173333	0	-1.11215	0	0	0	0	0	0
MARC0077389	1	8921067	215	0	0	0	0	0	0.257696	0.420408	1.85723	0.0625	0	0	0	0	0	0.614363	-9	-0.143248	0.0625	0	0.173333	0	-0.108222	0	0	0	0	0	0
ALGA0000673	1	8942360	216	0	0	0	0	0	0.128745	1.01153	2.05199	0.0625	0	0	0	0	0	0.033526	-0.622453	0.249	0.0625	0	0.173333	0	-0.0681175	0	0	0	0	0	0
ASGA0000710	1	9007321	217	0	0	0	0	0	-9	-9	-9	0	0	0	0	0	0	-9	-9	-9	0	0	0.133333	0	0.4672	0	0	0	0	0	0
H3GA0000581	1	9151288	218	0	0	0	0	0	0.214279	-0.252828	1.97621	0	0	0	0	0	0	0.139414	-9	-0.248798	0	0	0.133333	0	-0.281691	0	0	0	0	0	0
ALGA0000682	1	9201130	219	0	0	0	0	0	0.0630365	-2.54071	1.72885	0	0	0	0	0	0	0.0459735	-0.106524	0.318485	0	0	0.133333	0	-1.10623	0	0	0	0	0	0
M1GA0000623	1	9221985	220	0	0	0	0	0	0.0155109	0.796156	1.75039	0	0	0	0	0	0	0.000477375	-0.679839	-0.0886685	0	0	0.133333	0	0.0387152	0	0	0	0	0	0
H3GA0000587	1	9267828	221	0	0	0	0	0	0.0675928	1.33176	1.84079	0	0	0	0	0	0	0.0324936	-9	0.054178	0	0	0.133333	0	-0.437132	0	0	0	0	0	0
MARC0027776	1	9291066	222	0	0	0	0	0	0.101751	1.33176	1.66416	0	0	0	0	0	0	0.303342	-0.221139	0.773539	0	0	0.133333	0	0.154201	0	0	0	0	0	0
MARC0072970	1	9324586	223	0	0	0	0	0	0.361621	-0.53311	1.63451	0	0	0	0	0	0	0.401528	-0.221139	0.349089	0	0	0.133333	0	0.620276	0	0	0	0	0	0
H3GA0000586	1	9338399	224	0	0	0	0	0	0.0704487	1.34564	1.86701	0	0	0	0	0	0	-0.00377465	-9	-0.00590025	0	0	0.133333	0	-9	0	0	0	0	0	0
ALGA0000683	1	9414129	225	0	0	0	0	0	0.182342	-1.2857	1.44487	0	0	0	0	0	0	0.327497	-9	-0.816958	0	0	0.12	0	1.1527	0	0	0	0	0	0
MARC0089489	1	9427453	226	0	0	0	0	0	0.150743	-0.325328	1.46828	0	0	0	0	0	0	0.311526	-9	-0.837999	0	0	0.12	0	1.11943	0	0	0	0	0	0
MARC0005058	1	9485275	227	0	0	0	0	0	0.138174	1.03496	1.61526	0	0	0	0	0	0	0.269781	-9	-0.640203	0	0	0.12	0	1.04619	0	0	0	0	0	0
INRA0000425	1	9497045	228	0	0	0	0	0	0.0373959	1.03496	1.62782	0	0	0	0	0	0	0.133616	-0.766212	-0.333196	0	0	0.12	0	-0.186472	0	0	0	0	0	0
ASGA0000751	1	9518318	229	0	0	0	0	0	0.0986172	0.971117	2.01863	0	0	0	0	0	0	0.102311	-9	0.146694	0	0	0.12	0	-1.15322	0	0	0	0	0	0
H3GA0000596	1	9547624	230	0	0	0	0	0	0.24699	0.505162	0.877568	0	0	0	0	0	0	0.194982	0.0460134	0.188212	0	0	0.12	0	1.04215	0	0	0	0	0	0
ASGA0000733	1	9569872	231	0	0	0	0	0	0.400869	0.284223	1.5298	0	0	0	0	0	0	0.525626	-9	-0.701666	0	0	0.12	0	1.8118	0	0	0	0	0	0
MARC0110433	1	9599991	232	0	0	0	0	0	0.207583	1.33165	2.17544	0	0	0	0	0	0	-9	-9	0.2467	0	0	0.133333	0	-9	0	0	0	0	0	0
ALGA0000696	1	9622704	233	0	0	0	0	0	0.0834774	-9	0.637387	0	0	0	0	0	0	0.0834774	-9	-0.589284	0	0	0.133333	0	-0.321732	0	0	0	0	0	0
ALGA0000698	1	9651655	234	0	0	0	0	0	0.223892	-0.326083	1.76937	0	0	0	0	0	0	0.308028	0.0460134	0.425017	0	0	0.133333	0	0.254593	0	0	0	0	0	0
ASGA0000746	1	9676758	235	0	0	0	0	0	0.329723	-0.507318	1.78833	0	0	0	0	0	0	0.299078	-1.1499	0.565023	0	0	0.133333	0	0.0964962	0	0	0	0	0	0
MARC0084646	1	9790092	236	0	0	0	0	0	0.0503309	1.25932	1.22588	0	0	0	0	0	0	0.159283	-9	-0.81318	0	0	0.133333	0	0.278017	0	0	0	0	0	0
ALGA0000717	1	9824440	237	0	0	0	0	0	0.184009	1.25932	1.64999	0	0	0	0	0	0	0.267125	-9	-0.353572	0	0	0.133333	0	-1.07572	0	0	0	0	0	0
MARC0027297	1	9836331	238	0	0	0	0	0	0.267125	-9	0.888566	0	0	0	0	0	0	0.267125	-9	-0.353572	0	0	0.133333	0	-1.07572	0	0	0	0	0	0
DIAS0003564	1	9858808	239	0	0	0	0	0	0.188829	1.25932	1.62935	0	0	0	0	0	0	0.273959	-9	-0.375944	0	0	0.133333	0	-0.930852	0	0	0	0	0	0
ALGA0000725	1	9872984	240	0	0	0	0	0	0.123755	-9	1.46255	0	0	0	0	0	0	0.403001	-0.237501	1.19174	0	0	0.133333	0	-1.019	0	0	0	0	0	0
ALGA0000727	1	9894249	241	0	0	0	0	0	0.447687	0.426877	1.63887	0	0	0	0	0	0	0.576521	-9	-0.589631	0	0	0.133333	0	0.602641	0	0	0	0	0	0
ALGA0000728	1	9907546	242	0	0	0	0	0	0.186233	1.14437	1.74706	0	0	0	0	0	0	0.270368	-9	-0.400779	0	0	0.133333	0	-0.992959	0	0	0	0	0	0
ASGA0000791	1	9925434	243	0	0	0	0	0	0.186233	1.14437	1.74706	0	0	0	0	0	0	0.270368	-9	-0.400779	0	0	0.133333	0	-0.992959	0	0	0	0	0	0
ALGA0000732	1	9951603	244	0	0	0	0	0	0.195466	2.39102	1.06078	0	0	0	0	0	0	0.157516	-0.731121	-0.121044	0	0	0.133333	0	-0.400764	0	0	0	0	0	0
ALGA0000741	1	9984842	245	0	0	0	0	0	0.044084	0.772943	1.56503	0	0	0	0	0	0	0.0855526	-0.80838	-0.305395	0	0	0.133333	0	0.0216194	0	0	0	0	0	0
ALGA0000749	1	10070322	246	0	0	0	0	0	0.453163	0.161916	1.42117	0	0	0	0	0	0	0.476319	0.828434	-0.191214	0	0	0.146667	0	0.990898	0	0	0	0	0	0
MARC0002939	1	10142237	247	0	0	0	0	0	0.120425	-9	1.07633	0	0	0	0	0	0	0.0656474	1.23505	0.173999	0	0	0.146667	0	0.148686	0	0	0	0	0	0
ASGA0000817	1	10170564	248	0	0	0	0	0	0.531383	0.157981	1.53813	0	0	0	0	0	0	0.637864	-9	-0.691484	0	0	0.146667	0	1.72574	0	0	0	0	0	0
ALGA0000769	1	10204349	249	0	0	0	0	0	0.336877	-0.495239	1.80243	0	0	0	0	0	0	0.39828	0.811688	0.110066	0	0	0.146667	0	0.144407	0	0	0	0	0	0
MARC0036513	1	10245383	250	0	0	0	0	0	0.368957	0.182939	1.96096	0	0	0	0	0	0	0.45985	-9	-0.185871	0	0	0.146667	0	2.37398	0	0	0	0	0	0
M1GA0000672	1	10271509	251	0	0	0	0	0	0.23172	-1.31538	1.87465	0	0	0	0	0	0	0.23023	0.330763	0.219137	0	0	0.146667	0	0.467871	0	0	0	0	0	0
ALGA0000773	1	10275177	252	0	0	0	0	0	0.440413	-0.339982	1.65085	0	0	0	0	0	0	0.562123	-9	-0.655377	0	0	0.146667	0	1.3923	0	0	0	0	0	0
ALGA0000778	1	10295470	253	0	0	0	0	0	0.531383	0.204665	1.53554	0	0	0	0	0	0	0.637864	-9	-0.647416	0	0	0.146667	0	1.52744	0	0	0	0	0	0
MARC0078284	1	10318726	254	0	0	0	0	0	0.421995	-0.182419	1.39728	0	0	0	0	0	0	0.45985	-9	-0.215581	0	0	0.146667	0	2.36884	0	0	0	0	0	0
ASGA0000856	1	10393512	255	0	0	0	0	0	0.402625	1.45943	1.07523	0	0	0	0	0	0	0.32758	-0.151929	0.203912	0	0	0.146667	0	1.09523	0	0	0	0	0	0
ALGA0000781	1	10410624	256	0	0	0	0	0	0.15382	-2.36153	1.52179	0	0	0	0	0	0	0.189904	-9	-0.119577	0	0	0.146667	0	-0.681478	0	0	0	0	0	0
ASGA0000870	1	10441116	257	0	0	0	0	0	0.234947	-0.500133	1.15343	0	0	0	0	0	0	0.20565	1.26621	-0.103204	0	0	0.173333	0	-0.0209497	0	0	0	0	0	0
H3GA0000686	1	10467169	258	0	0	0	0	0	0.501346	0.241288	1.5722	0	0	0	0	0	0	0.607989	-9	-0.628608	0	0	0.173333	0	1.71763	0	0	0	0	0	0
H3GA0000689	1	10483398	259	0	0	0	0	0	0.123832	-0.558508	1.69487	0	0	0	0	0	0	0.192406	1.22479	1.0112	0	0	0.173333	0	-0.446997	0	0	0	0	0	0
ALGA0000792	1	10495372	260	0	0	0	0	0	0.201875	0.66095	1.1536	0	0	0	0	0	0	0.174743	-0.802578	-0.0214244	0	0	0.173333	0	-0.117493	0	0	0	0	0	0
ASGA0095734	1	10518467	261	0	0	0	0	0	0.367723	-9	0.888408	0	0	0	0	0	0	0.367723	-9	-0.454753	0	0	0.173333	0	1.80256	0	0	0	0	0	0
ASGA0082737	1	10541915	262	0	0	0	0	0	0.515652	0.213153	1.24123	0	0	0	0	0	0	0.622629	-9	-0.920286	0	0	0.173333	0	1.26271	0	0	0	0	0	0
ALGA0000795	1	10693322	263	0	0	0	0	0	0.515652	0.213153	1.24123	0	0	0	0	0	0	0.622629	-9	-0.920286	0	0	0.173333	0	1.26271	0	0	0	0	0	0
ASGA0000892	1	10707503	264	0	0	0	0	0	0.587312	-0.555759	0.68703	0	0	0	0	0	0	0.622629	-9	-0.915097	0	0	0.173333	0	1.26271	0	0	0	0	0	0
ASGA0000909	1	10745981	265	0	0	0	0	0	0.129239	0.667268	1.40988	0	0	0	0	0	0	0.115327	1.22071	0.461294	0	0	0.173333	0	-1.16929	0	0	0	0	0	0
H3GA0000708	1	10762818	266	0	0	0	0	0	0.205144	-0.583873	1.29974	0	0	0	0	0	0	0.382267	0.796066	0.232675	0	0	0.173333	0	-0.238572	0	0	0	0	0	0
ASGA0000922	1	10777632	267	0	0	0	0	0	0.515652	0.255818	1.27911	0	0	0	0	0	0	0.622629	-9	-0.857439	0	0	0.173333	0	1.39372	0	0	0	0	0	0
ALGA0000837	1	10804890	268	0	0	0	0	0	0.515652	0.255818	1.27911	0	0	0	0	0	0	0.622629	-9	-0.857439	0	0	0.173333	0	1.39372	0	0	0	0	0	0
ASGA0000925	1	10891684	269	0	0	0	0	0	0.515652	0.255818	1.27911	0	0	0	0	0	0	0.622629	-9	-0.857439	0	0	0.173333	0	1.39372	0	0	0	0	0	0
ALGA0000848	1	10903449	270	0	0	0	0	0	0.350846	0.260183	1.30989	0	0	0	0	0	0	0.350846	-0.719371	-0.306668	0	0	0.173333	0	0.157378	0	0	0	0	0	0
ASGA0000934	1	10931163	271	0	0	0	0	0	0.291655	0.0977903	1.52722	0	0	0	0	0	0	0.358157	-0.263143	-0.389825	0	0	0.173333	0	0.66507	0	0	0	0	0	0
ASGA0089621	1	10942526	272	0	0	0	0	0	0.291655	0.0977903	1.52722	0	0	0	0	0	0	0.358157	-0.263143	-0.389825	0	0	0.173333	0	0.66507	0	0	0	0	0	0
SIRI0000226	1	10949247	273	0	0	0	0	0	0.31054	0.0977903	1.52722	0	0	0	0	0	0	0.316577	0.104889	-0.0987894	0	0	0.173333	0	0.66507	0	0	0	0	0	0
ALGA0120737	1	11015351	274	0	0	0	0	0	0.157534	0.403838	1.49815	0	0	0	0	0	0	0.231425	-0.292804	-0.345505	0	0	0.173333	0	0.655208	0	0	0	0	0	0
ALGA0114715	1	11181248	275	0	0	0	0	0	0.0879999	-0.406135	1.56777	0	0	0	0	0	0	0.0838751	-0.739785	0.150111	0	0	0.173333	0	-0.4611	0	0	0	0	0	0
ASGA0100683	1	11225636	276	0	0	0	0	0	0.509091	-0.473394	1.2595	0	0	0	0	0	0	0.547029	-9	-0.464772	0	0	0.173333	0	1.93082	0	0	0	0	0	0
ASGA0097955	1	11234129	277	0	0	0	0	0	0.559438	-0.433	1.28267	0	2	0	0	0	0	0.665483	-9	-0.566488	0	0	0.173333	0	0.436069	0	0	0	0	0	0
ASGA0100150	1	11259746	278	0	0	0	0	0	0.290474	1.24402	1.4225	0	0	0	0	0	0	0.401012	-9	-0.842141	0	0	0.173333	0	0.342742	0	0	0	0	0	0
ALGA0110679	1	11261185	279	0	0	0	0	0	0.19631	1.90593	1.56444	0	0	0	0	0	0	0.193598	0.147598	-0.0140591	0	0	0.173333	0	0.38751	0	0	0	0	0	0
MARC0067098	1	11270043	280	0	0	0	0	0	0.294317	0.863868	1.18622	0	0	0	0	0	0	0.367241	-9	-0.932408	0	0	0.173333	0	0.497736	0	0	0	0	0	0
ASGA0096629	1	11270636	281	0	0	0	0	0	0.294317	0.863868	1.18622	0	0	0	0	0	0	0.367241	-9	-0.932408	0	0	0.173333	0	0.497736	0	0	0	0	0	0
ASGA0101578	1	11278294	282	0	0	0	0	0	0.275364	1.03783	1.19777	0	0	0	0	0	0	0.497737	-9	-0.457072	0	0	0.173333	0	0.496738	0	0	0	0	0	0
H3GA0056341	1	11282708	283	0	0	0	0	0	0.294317	0.844005	1.18635	0	0	0	0	0	0	0.367241	-9	-0.928022	0	0	0.173333	0	0.4976	0	0	0	0	0	0
M1GA0025022	1	11282938	284	0	0	0	0	0	0.294317	0.844005	1.18635	0	0	0	0	0	0	0.367241	-9	-0.928022	0	0	0.173333	0	0.4976	0	0	0	0	0	0
ALGA0111616	1	11283332	285	0	0	0	0	0	0.294317	0.844005	1.18635	0	0	0	0	0	0	0.367241	-9	-0.928022	0	0	0.173333	0	0.4976	0	0	0	0	0	0
ASGA0103410	1	11289228	286	0	0	0	0	0	0.294317	0.844005	1.18635	0	0	0	0	0	0	0.367241	-9	-0.928022	0	0	0.173333	0	0.4976	0	0	0	0	0	0
ASGA0106115	1	11301653	287	0	0	0	0	0	0.33897	-0.457335	1.73888	0	0	0	0	0	0	0.349808	1.16644	0.239719	0	0	0.173333	0	1.09366	0	0	0	0	0	0
MARC0092460	1	11314995	288	0	0	0	0	0	0.439828	-0.156167	1.86298	0	0	0	0	0	0	0.447677	0.439701	0.174521	0	0	0.173333	0	1.83337	0	0	0	0	0	0
MARC0020708	1	11380197	289	0	0	0	0	0	0.316828	0.842321	1.09528	0	0	0	0	0	0	0.304212	-0.361122	-0.424262	0	0	0.173333	0	0.214828	0	0	0	0	0	0
ASGA0104413	1	11468888	290	0	0	0	0	0	0.51318	-0.358556	1.11033	0	0	0	0	0	0	0.530885	0.609371	-0.816849	0	0	0.173333	0	1.56695	0	0	0	0	0	0
INRA0000573	1	11713182	291	0	0	0	0	0	0.256046	-1.13038	1.10812	0	0	0	0	0	0	0.296358	0.400588	-0.16255	0	0	0.16	0	-0.0159073	0	0	0	0	0	0
ASGA0000947	1	11734351	292	0	0	0	0	0	0.138254	0.659087	1.51031	0	0	0	0	0	0	0.331319	-9	-0.964259	0	0	0.106667	0	0.521056	0	0	0	0	0	0
ALGA0106880	1	11762368	293	0	0	0	0	0	0.457	-1.13768	1.38812	0	0	0	0	0	0	0.390065	0.244091	0.195841	0	0	0.106667	0	-0.15857	0	0	0	0	0	0
ASGA0103576	1	11768887	294	0	0	0	0	0	0.260365	-9	1.33567	0	0	0	0	0	0	0.181885	1.13453	0.126539	0	0	0.106667	0	-0.361982	0	0	0	0	0	0
H3GA0000722	1	11830741	295	0	0	0	0	0	0.245775	-0.398715	2.08097	0	0	0	0	0	0	0.258071	0.244005	0.234442	0	0	0.106667	0	0.322542	0	0	0	0	0	0
M1GA0000722	1	11851208	296	0	0	0	0	0	0.045448	0.784937	2.21541	0	0	0	0	0	0	0.016442	0.446266	0.380351	0	0	0.106667	0	1.19102	0	0	0	0	0	0
H3GA0000727	1	11873566	297	0	0	0	0	0	0.10735	-0.199533	1.9883	0	0	0	0	0	0	0.138421	1.36034	-0.0754618	0	0	0.106667	0	0.677735	0	0	0	0	0	0
ALGA0000882	1	11905018	298	0	0	0	0	0	0.111827	-9	1.27578	0	0	0	0	0	0	0.0835256	-0.655099	0.768592	0	0	0.12	0	-0.902575	0	0	0	0	0	0
ASGA0000959	1	11932510	299	0	0	0	0	0	0.254775	-2.50744	1.07215	0	0	0	0	0	0	0.171928	0.539627	0.204494	0	0	0.12	0	-0.150852	0	0	0	0	0	0
H3GA0000737	1	11945736	300	0	0	0	0	0	0.0661145	0.416714	1.26968	0	0	0	0	0	0	0.0942098	-0.217387	-0.625784	0	0	0.12	0	1.26227	0	0	0	0	0	0
MARC0041880	1	12001630	301	0	0	0	0	0	0.176335	0.985302	1.78748	0	0	0	0	0	0	0.180217	-0.517168	0.164578	0	0	0.106667	0	0.504813	0	0	0	0	0	0
ALGA0000889	1	12024877	302	0	0	0	0	0	0.245167	0.578826	1.52823	0	0	0	0	0	0	0.272541	0.00521464	-0.278055	0	0	0.0933333	0	-1.31577	0	0	0	0	0	0
ASGA0000966	1	12036682	303	0	0	0	0	0	0.0927183	0.578826	1.24859	0	0	0	0	0	0	0.120486	0.00521464	-0.581101	0	0	0.0933333	0	-0.27012	0	0	0	0	0	0
ASGA0000969	1	12063437	304	0	0	0	0	0	0.132176	-0.184048	1.16555	0	0	0	0	0	0	0.146739	0.00264304	-0.560915	0	0	0.0933333	0	-0.481994	0	0	0	0	0	0
MARC0101458	1	12081654	305	0	0	0	0	0	0.0704563	0.437612	1.29732	0	0	0	0	0	0	0.0928556	0.017288	-0.5125	0	0	0.106667	0	-0.954674	0	0	0	0	0	0
INRA0000606	1	12189444	306	0	0	0	0	0	-9	-9	1.36602	0	0	0	0	0	0	-9	-9	-0.182912	0	0	0.106667	0	-9	0	0	0	0	0	0
MARC0086704	1	12245094	307	0	0	0	0	0	-9	-9	1.36602	0	0	0	0	0	0	-9	-9	-0.182912	0	0	0.106667	0	-9	0	0	0	0	0	0
H3GA0000744	1	12319972	308	0	0	0	0	0	0.37722	0.601563	1.34541	0	0	0	0	0	0	0.467646	0.0432391	-0.716257	0	0	0.106667	0	-0.0642463	0	0	0	0	0	0
ALGA0000898	1	12394296	309	0	0	0	0	0	0.0196807	-9	1.2503	0	0	0	0	0	0	0.0196807	-9	-0.258431	0	0	0.0933333	0	1.2697	0	0	0	0	0	0
H3GA0000741	1	12459957	310	0	0	0	0	0	0.161539	-0.740673	1.09109	0	0	0	0	0	0	0.108124	-0.170065	-0.388354	0	0	0.0933333	0	0.101096	0	0	0	0	0	0
ALGA0000900	1	12546034	311	0	0	0	0	0	0.12531	-9	1.42929	0	0	0	0	0	0	0.145406	-9	-0.407564	0	0	0.0933333	0	-0.474975	0	0	0	0	0	0
ASGA0000973	1	12572871	312	0	0	0	0	0	0.0376965	0.252357	1.29255	0	0	0	0	0	0	0.0628126	-0.124639	-0.68008	0	0	0.0933333	0	-0.5653	0	0	0	0	0	0
MARC0049090	1	12593626	313	0	0	0	0	0	0.0628136	0.252357	1.4682	0	0	0	0	0	0	0.0845531	-0.124639	-0.489726	0	0	0.0933333	0	-1.14316	0	0	0	0	0	0
MARC0004771	1	12645209	314	0	0	0	0	0	0.178851	1.19492	1.90293	0	0	0	0	0	0	-0.0158357	-0.182066	0.141269	0	0	0.0933333	0	0.479489	0	0	0	0	0	0
ALGA0000913	1	12665974	315	0	0	0	0	0	0.243323	0.229079	1.25771	0	0	0	0	0	0	0.279986	-0.0950414	-0.642881	0	0	0.0933333	0	0.184888	0	0	0	0	0	0
MARC0017979	1	12682937	316	0	0	0	0	0	0.00762071	-9	1.9357	0	0	0	0	0	0	0.0220978	-9	0.256839	0	0	0.0933333	0	-9	0	0	0	0	0	0
ALGA0122196	1	12730052	317	0	0	0	0	0	0.0514372	0.330965	1.60101	0	0	0	0	0	0	0.074477	-0.0950414	-0.269509	0	0	0.0933333	0	-1.0932	0	0	0	0	0	0
H3GA0053978	1	12733169	318	0	0	0	0	0	0.334667	1.23774	2.36534	0	0	0	0	0	0	0.308104	0.499024	0.450277	0	0	0.0933333	0	-0.496129	0	0	0	0	0	0
ALGA0108231	1	12753460	319	0	0	0	0	0	0.289951	-0.219011	1.66063	0	0	0	0	0	0	0.18214	-0.271249	-0.592989	0	0	0.0933333	0	1.32382	0	0	0	0	0	0
ASGA0000982	1	12782568	320	0	0	0	0	0	0.0989086	0.878224	1.43158	0	0	0	0	0	0	0.1424	-0.271249	-0.749067	0	0	0.106667	0	-0.0615859	0	0	0	0	0	0
MARC0019433	1	12813200	321	0	0	0	0	0	0.0693861	-9	1.9111	0	0	0	0	0	0	0.0893062	-9	0.0440392	0	0	0.106667	0	-1.337	0	0	0	0	0	0
ALGA0000922	1	12827441	322	0	0	0	0	0	0.0566978	-0.444028	1.37393	0	0	0	0	0	0	0.0706147	-0.309324	-0.642823	0	0	0.106667	0	-0.892565	0	0	0	0	0	0
ASGA0000986	1	12851077	323	0	0	0	0	0	0.0661632	-0.322851	1.96475	0	0	0	0	0	0	0.373326	-0.305043	-0.604363	0	0	0.106667	0	0.0722464	0	0	0	0	0	0
ALGA0000926	1	12868209	324	0	0	0	0	0	-9	-9	-9	0	0	0	0	0	0	-9	-9	-9	0	0	0.106667	0	-0.0231895	0	0	0	0	0	0
ASGA0000992	1	12892089	325	0	0	0	0	0	0.209898	0.81507	1.53345	0	0	0	0	0	0	0.34731	-0.305043	-0.67453	0	0	0.106667	0	-0.155383	0	0	0	0	0	0
MARC0083567	1	12924473	326	0	0	0	0	0	0.129074	-0.72098	1.6564	0	0	0	0	0	0	0.204027	-0.444528	-0.549357	0	0	0.106667	0	0.424498	0	0	0	0	0	0
H3GA0000774	1	13005744	327	0	0	0	0	0	0.273984	0.496877	1.05239	0	0	0	0	0	0	0.161327	-0.426097	-0.12791	0	0	0.106667	0	0.643325	0	0	0	0	0	0
ALGA0000962	1	13043007	328	0	0	0	0	0	0.157575	1.28267	1.3731	0	0	0	0	0	0	0.202727	0.0953962	0.535381	0	0	0.106667	0	-1.13907	0	0	0	0	0	0
CASI0010077	1	13068895	329	0	0	0	0	0	0.202624	0.828992	1.46665	0	0	0	0	0	0	0.275171	0.245995	-0.696465	0	0	0.106667	0	-0.544353	0	0	0	0	0	0
ALGA0000950	1	13100320	330	0	0	0	0	0	0.0819174	1.27443	1.06203	0	0	0	0	0	0	0.0780544	0.122051	0.183091	0	0	0.106667	0	0.788259	0	0	0	0	0	0
H3GA0000785	1	13124812	331	0	0	0	0	0	0.0477146	1.11643	1.58847	0	0	0	0	0	0	0.140887	-0.402295	-0.619118	0	0	0.106667	0	1.06173	0	0	0	0	0	0
ALGA0000953	1	13136611	332	0	0	0	0	0	0.00495526	-9	1.2651	0	0	0	0	0	0	-9	-9	-0.40384	0	0	0.106667	0	-9	0	0	0	0	0	0
ASGA0001011	1	13157349	333	0	0	0	0	0	0.05146	-0.0611441	0.938411	0	0	0	0	0	0	0.0748959	-0.333238	-0.951577	0	0	0.106667	0	1.42752	0	0	0	0	0	0
ALGA0000957	1	13213803	334	0	0	0	0	0	0.05146	-0.0611441	0.938411	0	0	0	0	0	0	0.0748959	-0.333238	-0.951577	0	0	0.106667	0	1.42752	0	0	0	0	0	0
MARC0089438	1	13226176	335	0	0	0	0	0	0.0912444	-0.776758	0.910277	0	0	0	0	0	0	0.103941	0.487962	-0.865225	0	0	0.106667	0	1.69551	0	0	0	0	0	0
MARC0037098	1	13239931	336	0	0	0	0	0	-0.00369468	0.484546	1.65516	0	0	0	0	0	0	-0.0100501	-0.221566	-0.269979	0	0	0.106667	0	0.150216	0	0	0	0	0	0
ALGA0000960	1	13253219	337	0	0	0	0	0	0.176591	-2.58861	0.926035	0	0	0	0	0	0	0.14641	-1.21717	-0.471672	0	0	0.106667	0	0.236838	0	0	0	0	0	0
ALGA0001027	1	13345867	338	0	0	0	0	0	0.0812094	-0.120489	0.971246	0	0	0	0	0	0	0.103941	0.51118	-0.968619	0	0	0.106667	0	1.54299	0	0	0	0	0	0
ALGA0001028	1	13363514	339	0	0	0	0	0	0.0812094	-0.120489	0.971246	0	0	0	0	0	0	0.103941	0.51118	-0.968619	0	0	0.106667	0	1.54299	0	0	0	0	0	0
ASGA0001083	1	13385916	340	0	0	0	0	0	0.0727013	-0.120489	0.859219	0	0	0	0	0	0	0.0974153	0.51118	-1.09002	0	0	0.106667	0	1.22334	0	0	0	0	0	0
MARC0070235	1	13417613	341	0	0	0	0	0	0.117587	0.784757	1.93363	0	0	0	0	0	0	0.0748262	1.26662	-0.0503759	0	0	0.106667	0	-0.704115	0	0	0	0	0	0
M1GA0000757	1	13462756	342	0	0	0	0	0	0.359505	-1.69727	0.697003	0	0	0	0	0	0	0.189986	0.990966	-0.620841	0.0625	0	0.106667	0	-0.242258	0	0	0	0	0	0
MARC0018001	1	13478197	343	0	0	0	0	0	0.389558	-0.960197	0.844154	0	0	0	0	0	0	0.214285	-0.462103	-0.842303	0.0625	0	0.106667	0	-0.470521	0	0	0	0	0	0
ALGA0001032	1	13507291	344	0	0	0	0	0	0.329623	-9	0.573612	0	0	0	0	0	0	0.25168	-1.29548	-0.805405	0.0625	0	0.106667	0	1.19121	0	0	0	0	0	0
ASGA0001071	1	13576633	345	0	0	0	0	0	0.206546	-9	0.666711	0	0	0	0	0	0	0.152118	-1.29548	-0.838133	0.0625	0	0.106667	0	-0.527452	0	0	0	0	0	0
ASGA0001065	1	13592791	346	0	0	0	0	0	0.279443	-9	0.521496	0	0	0	0	0	0	0.202212	-1.29548	-0.864535	0.0625	0	0.106667	0	-0.360546	0	0	0	0	0	0
ALGA0001007	1	13608163	347	0	0	0	0	0	0.268808	-9	0.503928	0	0	0	0	0	0	0.191562	-1.29548	-0.883574	0.0625	0	0.106667	0	-0.301358	0	0	0	0	0	0
H3GA0000815	1	13636910	348	0	0	0	0	0	0.235438	-9	0.542176	0	0	0	0	0	0	0.160695	-1.29548	-0.842124	0.0625	0	0.106667	0	-0.467855	0	0	0	0	0	0
ASGA0001055	1	13658539	349	0	0	0	0	0	0.145532	0.180163	1.06873	0	0	0	0	0	0	0.222418	-0.471485	-0.792876	0.0625	0	0.106667	0	0.881416	0	0	0	0	0	0
ASGA0001052	1	13677926	350	0	0	0	0	0	0.112832	0.676289	1.48243	0	0	0	0	0	0	0.155632	0.34712	-0.706856	0.0625	0	0.106667	0	0.421017	0	0	0	0	0	0
MARC0006874	1	13810191	351	0	0	0	0	0	0.0357075	-0.635982	0.866702	0	0	0	0	0	0	0.0262258	0.422217	-0.8991	0.0625	0	0.106667	0	-0.728319	0	0	0	0	0	0
M1GA0000742	1	13836763	352	0	0	0	0	0	0.178529	0.0837685	1.52801	0	0	0	0	0	0	0.178127	0.0714407	-0.470171	0.0625	0	0.106667	0	0.707099	0	0	0	0	0	0
H3GA0000794	1	13860547	353	0	0	0	0	0	0.132895	0.96565	1.84898	0	0	0	0	0	0	0.286618	-0.582904	-0.604629	0.0625	0	0.106667	0	-0.320033	0	0	0	0	0	0
ASGA0001039	1	13882873	354	0	0	0	0	0	0.34916	-0.94496	0.825811	0	0	0	0	0	0	0.19939	0.398053	-0.653757	0.0625	0	0.106667	0	0.422672	0	0	0	0	0	0
ALGA0000990	1	13895001	355	0	0	0	0	0	0.150594	-1.34934	0.943894	0	0	0	0	0	0	0.163775	1.61823	-1.00181	0.0625	0	0.106667	0	-1.32194	0	0	0	0	0	0
ASGA0001024	1	13972300	356	0	0	0	0	0	0.00495526	-9	1.13432	0	0	0	0	0	0	-9	-9	-0.757211	0.0625	0	0.12	0	-9	0	0	0	0	0	0
MARC0008026	1	14038761	357	0	0	0	0	0	0.356696	1.39179	1.83107	0	0	0	0	0	0	0.180297	0.708062	-0.142855	0.0625	0	0.12	0	-0.454016	0	0	0	0	0	0
ALGA0001037	1	14097456	358	0	0	0	0	0	0.47846	0.197336	0.937243	0	0	0	0	0	0	0.520615	0.752703	-1.46092	0.0625	0	0.12	0	-0.0343787	0	0	0	0	0	0
ASGA0001086	1	14111830	359	0	0	0	0	0	0.469494	0.197336	0.94122	0	0	0	0	0	0	0.512146	0.752703	-1.45661	0.0625	0	0.12	0	0.00991007	0	0	0	0	0	0
MARC0034448	1	14131868	360	0	0	0	0	0	0.469494	0.197336	0.94122	0	0	0	0	0	0	0.512146	0.752703	-1.45661	0.0625	0	0.12	0	0.00991007	0	0	0	0	0	0
M1GA0000759	1	14167370	361	0	0	0	0	0	0.598122	-0.403074	0.870041	0	0	0	0	0	0	0.65784	0.557662	-1.63644	0.0625	0	0.12	0	0.874258	0	0	0	0	0	0
ASGA0001096	1	14213367	362	0	0	0	0	0	0.444926	0.719714	1.24081	0	0	0	0	0	0	0.518564	0.942826	-1.31144	0.0625	0	0.12	0	0.568944	0	0	0	0	0	0
MARC0016632	1	14253409	363	0	0	0	0	0	0.116118	-9	0.664244	0	0	0	0	0	0	0.0998044	-0.671411	-1.2276	0.0625	0	0.12	0	-0.672456	0	0	0	0	0	0
MARC0068793	1	14312780	364	0	0	0	0	0	0.531214	-0.349747	1.07531	0	0	0	0	0	0	0.591025	0.574048	-1.39713	0.0625	0	0.12	0	-0.322359	0	0	0	0	0	0
MARC0099846	1	14342009	365	0	0	0	0	0	0.415704	0.260222	1.47541	0	0	0	0	0	0	0.410109	0.627603	-0.793054	0.0625	0	0.12	0	-0.0423876	0	0	0	0	0	0
MARC0018479	1	14369265	366	0	0	0	0	0	0.00495526	-9	1.56621	0	0	0	0	0	0	-9	-9	-0.677975	0.0625	0	0.12	0	-9	0	0	0	0	0	0
ASGA0001122	1	14378568	367	0	0	0	0	0	0.506263	0.152895	1.13923	0	0	0	0	0	0	0.615728	-9	-1.91724	0.0625	0	0.12	0	-0.437625	0	0	0	0	0	0
ASGA0001125	1	14398220	368	0	0	0	0	0	0.135523	2.50608	0.6813	0	0	0	0	0	0	0.040374	0.346687	-0.733398	0.0625	0	0.12	0	-0.129146	0	0	0	0	0	0
ALGA0001075	1	14429319	369	0	0	0	0	0	0.456402	-0.273716	1.68708	0	0	0	0	0	0	0.462585	0.346687	-0.730438	0.0625	0	0.12	0	-0.133815	0	0	0	0	0	0
ASGA0001117	1	14444305	370	0	0	0	0	0	0.274546	1.10946	1.93658	0	0	0	0	0	0	0.344417	-9	-1.58734	0.0625	0	0.12	0	1.31232	0	0	0	0	0	0
ALGA0008126	1	14471846	371	0	0	0	0	0	0.462821	0.603594	1.42998	0	0	0	0	0	0	0.452604	0.283332	-1.10831	0.0625	0	0.12	0	0.925353	0	0	0	0	0	0
MARC0037754	1	14587100	372	0	0	0	0	0	0.210184	-1.70995	1.01819	0	0	0	0	0	0	0.262067	-9	-1.81108	0.0625	0	0.12	0	-1.02716	0	0	0	0	0	0
INRA0060577	1	14600163	373	0	0	0	0	0	0.022712	-9	1.2033	0	0	0	0	0	0	0.022712	-9	-1.17237	0.0625	0	0.12	0	-9	0	0	0	0	0	0
MARC0065727	1	14621889	374	0	0	0	0	0	0.315898	0.160649	0.724922	0	0	0	0	0	0	0.317381	-2.31699	-0.96921	0.0625	0	0.12	0	-0.193073	0	0	0	0	0	0
ALGA0102988	1	14735550	375	0	0	0	0	0	0.105093	0.98225	1.43065	0	0	0	0	0	0	0.208529	-9	-2.14944	0.0625	0	0.12	0	-0.355845	0	0	0	0	0	0
ALGA0111979	1	14750836	376	0	0	0	0	0	0.0220887	0.845851	0.903001	0	0	0	0	0	0	0.0247995	1.39092	-0.927531	0.0625	0	0.12	0	1.01274	0	0	0	0	0	0
ASGA0089650	1	14766155	377	0	0	0	0	0	0.234815	-0.747104	0.358817	0	0	0	0	0	0	0.297665	-1.80071	-0.973746	0.0625	0	0.12	0	-0.5234	0	0	0	0	0	0
ALGA0112050	1	14824483	378	0	0	0	0	0	0.266795	-0.295326	1.02478	0	0	0	0	0	0	0.548216	-9	-1.42234	0.0625	0	0.12	0	0.0404224	0	0	0	0	0	0
ALGA0001109	1	14874949	379	0	0	0	0	0	0.022712	-9	0.372366	0	0	0	0	0	0	0.375598	-0.128977	0.449669	0.0625	0	0.12	0	-9	0	0	0	0	0	0
ALGA0001112	1	15045014	380	0	0	0	0	0	0.0200977	-9	0.343554	0	0	0	0	0	0	0.00808823	1.07609	-0.73273	0.0625	0	0.12	0	-9	0	0	0	0	0	0
DRGA0000109	1	15046605	381	0	0	0	0	0	0.0200977	-9	0.343554	0	0	0	0	0	0	0.00808823	1.07609	-0.73273	0.0625	0	0.12	0	-9	0	0	0	0	0	0
ALGA0001096	1	15148919	382	0	0	0	0	0	0.0783582	-1.20458	0.647101	0	0	0	0	0	0	0.0761034	-9	-9	0.0625	0	0.12	0	-0.352362	0	0	0	0	0	0
ASGA0001137	1	15169904	383	0	0	0	0	0	0.253417	-0.602594	0.231755	0	0	0	0	0	0	0.253853	-0.463345	0.116359	0.0625	0	0.12	0	1.1048	0	0	0	0	0	0
DRGA0000110	1	15231294	384	0	0	0	0	0	0.0653913	-0.973472	0.736551	0	0	0	0	0	0	0.0572989	2.51921	0.581306	0.0625	0	0.12	0	0.364225	0	0	0	0	0	0
H3GA0000845	1	15308638	385	0	0	0	0	0	0.321263	0.0227408	0.672025	0	0	0	0	0	0	0.310589	-0.147551	0.956655	0.0625	0	0.12	0	-0.0677939	0	0	0	0	0	0
ALGA0001119	1	15364776	386	0	0	0	0	0	0.0200977	-9	0.470872	0	0	0	0	0	0	0.0200977	-9	0.693101	0.0625	0	0.12	0	-9	0	0	0	0	0	0
ASGA0001154	1	15407353	387	0	0	0	0	0	0.0939156	0.87404	0.696974	0	0	0	0	0	0	0.2481	3.01572	0.20872	0.0625	0	0.12	0	0.507002	0	0	0	0	0	0
ASGA0001155	1	15420289	388	0	0	0	0	0	0.208796	0.830742	-0.126869	0	0	0	0	0	0	0.208796	3.74374	0.154242	0.0625	0	0.12	0	0.0629018	0	0	0	0	0	0
ALGA0001127	1	15474723	389	0	0	0	0	0	0.0470587	-9	0.422924	0	0	0	0	0	0	0.0245651	1.42047	0.945274	0.0625	0	0.133333	0	-9	0	0	0	0	0	0
ALGA0001129	1	15505708	390	0	0	0	0	0	0.383388	-0.721223	0.670292	0	0	0	0	0	0	0.389458	0.492343	1.25077	0.0625	0	0.146667	0	-0.124082	0	0	0	0	0	0
M1GA0000773	1	15532149	391	0	0	0	0	0	0.258838	0.121939	0.65462	0	0	0	0	0	0	0.242663	0.775584	1.09055	0.0625	0	0.146667	0	-0.239769	0	0	0	0	0	0
H3GA0000848	1	15557077	392	0	0	0	0	0	0.36002	-0.193206	0.86347	0	0	0	0	0	0	0.325511	-0.625907	1.37286	0.0625	0	0.146667	0	-0.833588	0	0	0	0	0	0
H3GA0000849	1	15600046	393	0	0	0	0	0	0.249564	1.08378	0.625391	0	0	0	0	0	0	0.279073	-0.625907	1.29129	0.0625	0	0.146667	0	-0.570927	0	0	0	0	0	0
INRA0000796	1	15620751	394	0	0	0	0	0	0.0444325	-9	0.581722	0	0	0	0	0	0	0.0444325	-9	0.689068	0.0625	0	0.146667	0	-9	0	0	0	0	0	0
INRA0000803	1	15664596	395	0	0	0	0	0	0.0458417	-0.369298	0.775557	0	0	0	0	0	0	0.0444325	-9	0.689068	0.0625	0	0.146667	0	-9	0	0	0	0	0	0
ALGA0001145	1	15715768	396	0	0	0	0	0	0.145406	-9	0.360431	0	0	0	0	0	0	0.110584	1.41709	0.769769	0.0625	0	0.146667	0	-0.461637	0	0	0	0	0	0
ASGA0001168	1	15731768	397	0	0	0	0	0	0.0400236	0.147834	0.762127	0	0	0	0	0	0	0.113387	1.41709	0.464558	0.0625	0	0.133333	0	0.748138	0	0	0	0	0	0
MARC0059733	1	15793004	398	0	0	0	0	0	0.306073	0.456901	1.12266	0	0	0	0	0	0	0.29694	0.502147	1.53486	0.0625	0	0.133333	0	0.277389	0	0	0	0	0	0
ALGA0001149	1	15826996	399	0	0	0	0	0	0.0627696	-1.04889	0.980986	0	0	0	0	0	0	0.123703	1.56874	1.00161	0.0625	0	0.133333	0	1.06463	0	0	0	0	0	0
ASGA0001170	1	15846521	400	0	0	0	0	0	0.0921003	0.169285	1.03734	0	0	0	0	0	0	0.188347	-9	0.846822	0.0625	0	0.133333	0	1.69606	0	0	0	0	0	0
ALGA0001154	1	15880718	401	0	0	0	0	0	0.262499	-0.787602	1.18026	0	0	0	0	0	0	0.378272	-9	0.71289	0.0625	0	0.133333	0	0.407533	0	0	0	0	0	0
ALGA0001156	1	15898670	402	0	0	0	0	0	0.0140469	-1.13514	1.27116	0	0	0	0	0	0	0.125439	-9	0.897506	0.0625	0	0.106667	0	0.489315	0	0	0	0	0	0
MARC0032404	1	15923875	403	0	0	0	0	0	0.142446	-9	1.02096	0	0	0	0	0	0	0.162445	-9	1.33546	0.0625	0	0.12	0	-1.07218	0	0	0	0	0	0
MARC0082193	1	15955722	404	0	0	0	0	0	0.0297354	-1.13367	1.37828	0	0	0	0	0	0	0.0540676	0.180772	2.13947	0.0625	0	0.12	0	0.0859565	0	0	0	0	0	0
DRGA0000138	1	15972840	405	0	0	0	0	0	0.070668	-1.13367	1.48435	0	0	0	0	0	0	0.101064	0.180772	2.25442	0.0625	0	0.12	0	0.168836	0	0	0	0	0	0
ALGA0001160	1	15980570	406	0	0	0	0	0	0.0229494	-0.822414	1.44542	0	0	0	0	0	0	0.0441748	0.180772	2.11648	0.0625	0	0.12	0	-0.0820886	0	0	0	0	0	0
ALGA0001163	1	15995234	407	0	0	0	0	0	0.142446	-9	1.02092	0	0	0	0	0	0	0.162445	-9	1.21944	0.0625	0	0.12	0	-0.916528	0	0	0	0	0	0
M1GA0000775	1	16038746	408	0	0	0	0	0	0.0881388	0.0957761	1.35756	0	0	0	0	0	0	0.0894006	-1.12861	1.7897	0.0625	0	0.12	0	0.850236	0	0	0	0	0	0
ALGA0001182	1	16058814	409	0	0	0	0	0	0.0827735	-0.0440669	1.39981	0	0	0	0	0	0	0.154492	-0.413604	1.28454	0.0625	0	0.12	0	0.722231	0	0	0	0	0	0
ASGA0001179	1	16097672	410	0	0	0	0	0	0.156052	-9	0.896993	0	0	0	0	0	0	0.174986	-9	0.986927	0.0625	0	0.12	0	-0.491762	0	0	0	0	0	0
MARC0057601	1	16135015	411	0	0	0	0	0	0.103769	-9	1.13725	0	0	0	0	0	0	0.0892432	0.813876	1.48311	0.0625	0	0.12	0	-0.477759	0	0	0	0	0	0
ASGA0001178	1	16157836	412	0	0	0	0	0	0.128688	-9	0.651816	0	0	0	0	0	0	0.149083	-9	0.725613	0.0625	0	0.12	0	0.494229	0	0	0	0	0	0
ASGA0001176	1	16179177	413	0	0	0	0	0	0.0849204	-9	1.17366	0	0	0	0	0	0	0.10279	-9	1.29113	0.0625	0	0.12	0	-0.505155	0	0	0	0	0	0
ALGA0001167	1	16194416	414	0	0	0	0	0	0.174035	-9	0.76317	0	0	0	0	0	0	0.174035	-9	0.936958	0.0625	0	0.12	0	-0.553006	0	0	0	0	0	0
MARC0023380	1	16221205	415	0	0	0	0	0	0.0552184	1.72726	1.17209	0	0	0	0	0	0	0.0555955	-1.68687	1.88	0.0625	0	0.12	0	0.1477	0	0	0	0	0	0
MARC0005377	1	16318610	416	0	0	0	0	0	0.275622	0.599014	1.03158	0	0	0	0	0	0	0.351408	1.08217	0.947671	0.0625	0	0.12	0	1.11487	0	0	0	0	0	0
ALGA0001191	1	16342952	417	0	0	0	0	0	-9	-9	1.45475	0	0	0	0	0	0	-9	-9	1.4658	0.0625	0	0.12	0	-9	0	0	0	0	0	0
ASGA0001198	1	16384057	418	0	0	0	0	0	0.200367	-9	1.13788	0	0	0	0	0	0	0.200367	-9	1.12241	0.0625	0	0.12	0	-1.3499	0	0	0	0	0	0
M1GA0000776	1	16397453	419	0	0	0	0	0	0.10544	-9	0.705334	0	0	0	0	0	0	0.125464	-9	0.562267	0.0625	0	0.12	0	0.223292	0	0	0	0	0	0
ASGA0001200	1	16463222	420	0	0	0	0	0	0.258349	-9	0.533381	0	0	0	0	0	0	0.258349	-9	0.450197	0.0625	0	0.12	0	0.510533	0	0	0	0	0	0
M1GA0000785	1	16529866	421	0	0	0	0	0	0.235003	-0.935574	0.685564	0	0	0	0	0	0	0.172861	-1.67442	1.02866	0.0625	0	0.146667	0	-0.107418	0	0	0	0	0	0
M1GA0000784	1	16564506	422	0	0	0	0	0	0.0123468	0.710473	1.2107	0	0	0	0	0	0	0.198247	1.07413	0.754336	0.0625	0	0.146667	0	0.342512	0	0	0	0	0	0
ASGA0001214	1	16597513	423	0	0	0	0	0	0.23478	-9	0.4758	0	0	0	0	0	0	0.184657	-1.11893	1.44107	0.0625	0	0.16	0	-0.387723	0	0	0	0	0	0
ALGA0001216	1	16618413	424	0	0	0	0	0	0.0470587	-9	0.877113	0	0	0	0	0	0	0.0470587	-9	0.719158	0.0625	0	0.16	0	-9	0	0	0	0	0	0
ALGA0001212	1	16639564	425	0	0	0	0	0	0.1898	-9	0.345224	0	0	0	0	0	0	0.123251	-1.11893	1.29957	0.0625	0	0.16	0	0.106188	0	0	0	0	0	0
ALGA0121036	1	16767735	426	0	0	0	0	0	0.0280825	-9	0.762607	0	0	0	0	0	0	0.0280825	-9	0.647836	0.0625	0	0.186667	0	-9	0	0	0	0	0	0
MARC0045047	1	16779229	427	0	0	0	0	0	0.0280825	-9	0.762607	0	0	0	0	0	0	0.0280825	-9	0.647836	0.0625	0	0.186667	0	-9	0	0	0	0	0	0
ASGA0090411	1	16779942	428	0	0	0	0	0	0.0280825	-9	0.762607	0	0	0	0	0	0	0.0280825	-9	0.647836	0.0625	0	0.186667	0	-9	0	0	0	0	0	0
ALGA0120068	1	16870187	429	0	0	0	0	0	0.19546	-0.176283	0.472844	0	0	0	0	0	0	0.181533	0.262485	1.31345	0.0625	0	0.186667	0	0.311288	0	0	0	0	0	0
MARC0027620	1	17004757	430	0	0	0	0	0	0.294508	-0.649981	0.777338	0	0	0	0	0	0	0.426763	-9	0.0626246	0.0625	0	0.186667	0	0.525993	0	0	0	0	0	0
ALGA0001224	1	17037654	431	0	0	0	0	0	0.104883	1.46231	1.07678	0	0	0	0	0	0	0.206305	0.130573	2.08243	0.0625	0	0.186667	0	-0.926937	0	0	0	0	0	0
ALGA0001225	1	17066735	432	0	0	0	0	0	0.452366	-0.522429	0.306562	0	0	0	0	0	0	0.549328	-9	0.473352	0.0625	0	0.186667	0	1.27812	0	0	0	0	0	0
ALGA0001228	1	17095420	433	2	0	0	0	0	0.610307	0.143757	1.25793	0	2	0	0	0	0	0.739861	1.74185	1.7414	0.0625	0	0.186667	0	-9	0	0	0	0	0	0
ASGA0001236	1	17108374	434	0	0	0	0	0	0.432425	-0.832329	0.273313	0	0	0	0	0	0	0.478219	0.783989	0.80153	0.0625	0	0.186667	0	1.4447	0	0	0	0	0	0
ALGA0001232	1	17130047	435	0	0	0	0	0	0.0186272	-9	0.524443	0	0	0	0	0	0	0.0186272	-9	1.25054	0.0625	0	0.186667	0	-9	0	0	0	0	0	0
ASGA0001241	1	17143383	436	0	0	0	0	0	0.187445	0.724284	1.09443	0	0	0	0	0	0	0.208404	0.414006	1.0312	0.0625	0	0.186667	0	0.468541	0	0	0	0	0	0
ASGA0001243	1	17160649	437	0	0	0	0	0	0.0293949	-9	0.454275	0	0	0	0	0	0	0.0293949	-9	1.15736	0.0625	0	0.186667	0	-0.794656	0	0	0	0	0	0
MARC0039402	1	17199275	438	0	0	0	0	0	0.21708	-0.0465949	1.05185	0	0	0	0	0	0	0.213576	0.0996292	1.81435	0.0625	0	0.186667	0	-0.395661	0	0	0	0	0	0
DIAS0004684	1	17233414	439	0	0	0	0	0	0.21708	-0.0465949	1.05185	0	0	0	0	0	0	0.213576	0.0996292	1.81435	0.0625	0	0.186667	0	-0.395661	0	0	0	0	0	0
ASGA0001260	1	17256410	440	0	0	0	0	0	0.11357	0.403961	0.904684	0	0	0	0	0	0	0.318941	-9	0.798108	0.0625	0	0.186667	0	-0.157572	0	0	0	0	0	0
ALGA0001244	1	17279854	441	0	0	0	0	0	0.148143	0.403961	1.03234	0	0	0	0	0	0	0.376193	-9	0.936446	0.0625	0	0.186667	0	0.205905	0	0	0	0	0	0
H3GA0000902	1	17328884	442	0	0	0	0	0	0.101047	0.783547	0.60329	0	0	0	0	0	0	0.237944	-9	0.521625	0.0625	0	0.186667	0	-0.234543	0	0	0	0	0	0
ASGA0001279	1	17357389	443	0	0	0	0	0	0.20129	0.393647	0.680771	0	0	0	0	0	0	0.362669	-9	0.546024	0.0625	0	0.186667	0	0.207365	0	0	0	0	0	0
H3GA0000905	1	17369153	444	0	0	0	0	0	0.179672	-0.222847	0.776142	0	0	0	0	0	0	0.362669	-9	0.546024	0.0625	0	0.186667	0	0.207365	0	0	0	0	0	0
ALGA0001269	1	17381072	445	0	0	0	0	0	0.229228	-9	0.0822574	0	0	0	0	0	0	0.229228	-9	0.792142	0.0625	0	0.2	0	1.009	0	0	0	0	0	0
ASGA0001286	1	17399028	446	0	0	0	0	0	0.182789	0.791941	0.63189	0	0	0	0	0	0	0.305371	-9	0.562407	0.0625	0	0.2	0	-0.554241	0	0	0	0	0	0
ALGA0001281	1	17450838	447	0	0	0	0	0	0.160478	1.91024	0.629349	0	0	0	0	0	0	0.234671	-9	0.856851	0.0625	0	0.2	0	1.24589	0	0	0	0	0	0
ASGA0001297	1	17474143	448	0	0	0	0	0	0.182789	0.717641	0.569113	0	0	0	0	0	0	0.305371	-9	0.520821	0.0625	0	0.2	0	-0.51607	0	0	0	0	0	0
ALGA0001286	1	17491407	449	0	0	0	0	0	0.136275	0.624882	0.716868	0	0	0	0	0	0	0.249724	0.47038	0.741394	0.0625	0	0.2	0	-0.470288	0	0	0	0	0	0
ASGA0001308	1	17519338	450	0	0	0	0	0	0.129259	0.400636	0.554882	0	0	0	0	0	0	0.256238	-9	0.544058	0.0625	0	0.2	0	-0.668891	0	0	0	0	0	0
ASGA0001310	1	17532523	451	0	0	0	0	0	0.310134	-2.49881	0.509494	0	0	0	0	0	0	0.367389	-9	1.05345	0.0625	0	0.2	0	-1.94356	0	0	0	0	0	0
H3GA0000916	1	17552791	452	0	0	0	0	0	0.327095	-9	-0.166263	0	0	0	0	0	0	0.348148	-9	0.540809	0.0625	0	0.2	0	-0.177698	0	0	0	0	0	0
ASGA0001318	1	17584994	453	0	0	0	0	0	0.305837	-0.348055	0.897941	0	0	0	0	0	0	0.433281	-9	0.680678	0.0625	0	0.2	0	0.228736	0	0	0	0	0	0
ASGA0001319	1	17598924	454	0	0	0	0	0	0.102131	0.897069	0.546026	0	0	0	0	0	0	0.214642	-9	0.650285	0.0625	0	0.2	0	-1.15747	0	0	0	0	0	0
H3GA0000926	1	17622619	455	0	0	0	0	0	-0.00918596	0.715559	1.10666	0	0	0	0	0	0	0.307666	0.828272	1.12115	0.0625	0	0.213333	0	-0.259744	0	0	0	0	0	0
ALGA0001311	1	17637973	456	0	0	0	0	0	0.0398037	0.715559	1.11085	0	0	0	0	0	0	0.351255	0.828272	1.12569	0.0625	0	0.2	0	-0.221561	0	0	0	0	0	0
ALGA0001327	1	17739695	457	0	0	0	0	0	0.0972482	-0.167717	0.603219	0	0	0	0	0	0	0.0860697	-1.07009	1.58118	0.0625	0	0.2	0	-0.432968	0	0	0	0	0	0
H3GA0000934	1	17764074	458	0	0	0	0	0	0.0455546	-2.49406	0.387787	0	0	0	0	0	0	0.0584228	-1.68049	1.76147	0.0625	0	0.2	0	-0.453278	0	0	0	0	0	0
ALGA0001328	1	17771632	459	0	0	0	0	0	0.0607412	-2.49406	0.442681	0	0	0	0	0	0	0.0658361	-1.06912	1.91505	0.0625	0	0.2	0	-0.314928	0	0	0	0	0	0
ALGA0001317	1	17786299	460	0	0	0	0	0	0.0545663	-2.49406	0.424764	0	0	0	0	0	0	0.0833235	-1.67705	1.80344	0.0625	0	0.2	0	-0.362814	0	0	0	0	0	0
H3GA0000945	1	17843819	461	0	0	0	0	0	0.170931	0.275632	0.956379	0	0	0	0	0	0	0.167474	0.17731	1.72817	0.0625	0	0.2	0	-0.0710237	0	0	0	0	0	0
ALGA0001335	1	17891197	462	0	0	0	0	0	0.186636	0.57658	0.955733	0	0	0	0	0	0	0.359593	0.405685	0.935633	0.125	0	0.2	0	0.55016	0	0	0	0	0	0
M1GA0000808	1	17907009	463	0	0	0	0	0	-0.011972	0.57658	1.19403	0	0	0	0	0	0	0.0209869	0.194969	2.17788	0.125	0	0.2	0	-0.281536	0	0	0	0	0	0
ALGA0001340	1	17921859	464	0	0	0	0	0	0.155778	-2.27218	0.39246	0	0	0	0	0	0	0.250852	-9	0.877623	0.125	0	0.2	0	-0.730968	0	0	0	0	0	0
H3GA0000953	1	17944541	465	0	0	0	0	0	0.274468	0.363589	0.99991	0	0	0	0	0	0	0.441264	-0.442907	1.00442	0.125	0	0.213333	0	-0.613369	0	0	0	0	0	0
ALGA0001347	1	17991862	466	0	0	0	0	0	0.157102	0.078304	0.770967	0	0	0	0	0	0	0.219565	1.00149	0.920728	0.125	0	0.213333	0	0.738202	0	0	0	0	0	0
INRA0000913	1	18020929	467	0	0	0	0	0	-9	-9	0.531163	0	0	0	0	0	0	-9	-9	1.25009	0.125	0	0.24	0	-9	0	0	0	0	0	0
ASGA0001360	1	18089636	468	0	0	0	0	0	0.490107	-1.04858	0.143436	0	0	0	0	0	0	0.50761	0.150081	0.441624	0.125	0	0.24	0	-0.0935726	0	0	0	0	0	0
ASGA0001363	1	18150850	469	0	0	0	0	0	0.0665943	-9	0.00409424	0	0	0	0	0	0	0.0842609	-9	0.478274	0.125	0	0.253333	0	-0.436045	0	0	0	0	0	0
H3GA0000957	1	18196642	470	0	0	0	0	0	0.138487	-9	-0.315568	0	0	0	0	0	0	0.101696	0.276499	1.32909	0.125	0	0.253333	0	0.262552	0	0	0	0	0	0
H3GA0000960	1	18280269	471	0	0	0	0	0	0.0717945	-9	-0.256787	0	0	0	0	0	0	0.0717945	-9	0.21285	0.125	0	0.253333	0	-0.25073	0	0	0	0	0	0
MARC0028295	1	18323717	472	0	0	0	0	0	0.286689	0.389162	0.0782696	0	0	0	0	0	0	0.287968	0.276499	0.914583	0.125	0	0.24	0	1.11378	0	0	0	0	0	0
ALGA0001351	1	18349279	473	0	0	0	0	0	0.0696796	-0.26489	0.319052	0	0	0	0	0	0	0.13077	-9	0.0191619	0.125	0	0.24	0	0.504212	0	0	0	0	0	0
MARC0112780	1	18352419	474	0	0	0	0	0	-9	-9	0.122969	0	0	0	0	0	0	-9	-9	0.60978	0.125	0	0.24	0	-9	0	0	0	0	0	0
ASGA0001374	1	18465222	475	0	0	0	0	0	0.0692305	-9	-0.0585343	0	0	0	0	0	0	0.0692305	-9	0.413084	0.125	0	0.24	0	-1.01668	0	0	0	0	0	0
H3GA0000965	1	18493738	476	0	0	0	0	0	0.266829	-0.949087	0.0104456	0	0	0	0	0	0	0.245266	0.276499	0.820347	0.125	0	0.24	0	1.43949	0	0	0	0	0	0
H3GA0000975	1	18595164	477	0	0	0	0	0	0.0692305	-9	-0.184609	0	0	0	0	0	0	0.0692305	-9	0.460335	0.125	0	0.24	0	-0.964563	0	0	0	0	0	0
H3GA0000976	1	18625445	478	0	0	0	0	0	0.118931	-0.00749822	0.289575	0	0	0	0	0	0	0.0728911	-1.41131	0.992524	0.125	0	0.24	0	0.740472	0	0	0	0	0	0
ASGA0001376	1	18644699	479	0	0	0	0	0	0.130825	-0.116809	0.30863	0	0	0	0	0	0	0.0728911	-1.41131	0.992524	0.125	0	0.24	0	0.740472	0	0	0	0	0	0
H3GA0000982	1	18662634	480	0	0	0	0	0	0.0911185	-9	-0.150496	0	0	0	0	0	0	0.0911185	-9	0.225399	0.125	0	0.253333	0	-0.186524	0	0	0	0	0	0
ALGA0001370	1	18714850	481	0	0	0	0	0	0.101645	-9	-0.0820337	0	0	0	0	0	0	0.101645	-9	0.299591	0.125	0	0.253333	0	-0.380216	0	0	0	0	0	0
DIAS0001671	1	18749667	482	0	0	0	0	0	0.169153	-0.669161	0.471806	0	0	0	0	0	0	0.169153	-1.41131	0.941095	0.125	0	0.253333	0	-0.15867	0	0	0	0	0	0
ASGA0001384	1	18770251	483	0	0	0	0	0	0.0684997	-9	0.26263	0	0	0	0	0	0	0.0684997	-9	0.459457	0.125	0	0.253333	0	-1.05109	0	0	0	0	0	0
ASGA0001391	1	18818908	484	0	0	0	0	0	0.380866	-0.276686	-0.113903	0	0	0	0	0	0	0.508312	0.247592	-0.0203882	0.125	0	0.253333	0	1.08805	0	0	0	0	0	0
ASGA0001394	1	18839502	485	0	0	0	0	0	0.139093	-9	-0.107745	0	0	0	0	0	0	0.139093	-9	-0.0898143	0.125	0	0.253333	0	0.0263867	0	0	0	0	0	0
ASGA0001396	1	18928944	486	0	0	0	0	0	0.135843	-9	-0.0411226	0	0	0	0	0	0	0.135843	-9	-0.0176156	0.125	0	0.253333	0	-0.307039	0	0	0	0	0	0
ALGA0001386	1	18969710	487	0	0	0	0	0	-9	-9	0.368399	0	0	0	0	0	0	-9	-9	0.426184	0.125	0	0.253333	0	-9	0	0	0	0	0	0
H3GA0000987	1	18995163	488	0	0	0	0	0	-9	-9	-9	0	0	0	0	0	0	-9	-9	-9	0.125	0	0.253333	0	0.0533215	0	0	0	0	0	0
M1GA0000819	1	19017181	489	0	0	0	0	0	0.139093	-9	-0.10554	0	0	0	0	0	0	0.139093	-9	-0.0874255	0.25	0	0.253333	0	0.0533215	0	0	0	0	0	0
ALGA0001393	1	19042425	490	0	0	0	0	0	0.108235	0.475388	0.473811	0	0	0	0	0	0	0.166806	-9	-0.0904729	0.25	0	0.253333	0	-0.0278403	0	0	0	0	0	0
M1GA0024837	1	19271839	491	0	0	0	0	0	0.0235695	-9	0.00934445	0	0	0	0	0	0	0.0235695	-9	0.21422	0.25	0	0.253333	0	-0.747562	0	0	0	0	0	0
ALGA0109024	1	19298050	492	0	0	0	0	0	0.138962	0.475388	0.635224	0	0	0	0	0	0	0.17936	-9	0.0844507	0.25	0	0.253333	0	-0.719188	0	0	0	0	0	0
ASGA0001422	1	19312605	493	0	0	0	0	0	0.0433956	0.475388	0.436553	0	0	0	0	0	0	0.108473	-9	-0.130849	0.25	0	0.253333	0	0.0203777	0	0	0	0	0	0
ALGA0001410	1	19331887	494	0	0	0	0	0	0.186971	-9	-0.149498	0	0	0	0	0	0	0.153992	-0.544306	0.946832	0.25	0	0.253333	0	0.0815549	0	0	0	0	0	0
ASGA0001418	1	19345101	495	0	0	0	0	0	0.108473	-9	-0.25205	0	0	0	0	0	0	0.108473	-9	-0.222289	0.25	0	0.253333	0	0.0492151	0	0	0	0	0	0
ASGA0001419	1	19356435	496	0	0	0	0	0	0.0156494	-9	0.0311841	0	0	0	0	0	0	0.0156494	-9	0.0846526	0.25	0	0.253333	0	0.716859	0	0	0	0	0	0
H3GA0001012	1	19460835	497	0	0	0	0	0	0.212726	-9	-0.260277	0	0	0	0	0	0	0.232234	-9	-0.311069	0.25	0	0.253333	0	-0.406112	0	0	0	0	0	0
H3GA0001013	1	19472372	498	0	0	0	0	0	0.0823993	0.0578671	0.324401	0	0	0	0	0	0	0.201315	0.194906	0.0061759	0.25	0	0.253333	0	1.6784	0	0	0	0	0	0
ASGA0097745	1	19585039	499	0	0	0	0	0	0.0951409	-9	0.0549001	0	0	0	0	0	0	0.0951409	-9	0.123123	0.25	0	0.253333	0	0.63688	0	0	0	0	0	0
MARC0043586	1	19609094	500	0	0	0	0	0	0.238597	-9	0.223415	0	0	0	0	0	0	0.238597	-9	0.305743	0.25	0	0.253333	0	-0.959938	0	0	0	0	0	0
ASGA0101644	1	19625057	501	0	0	0	0	0	0.407563	0.704145	0.792067	0	0	0	0	0	0	0.372451	0.460333	1.1005	0.25	0	0.253333	0	1.1075	0	0	0	0	0	0
ALGA0001463	1	19798005	502	0	0	0	0	0	0.246341	0.421187	0.79408	0	0	0	0	0	0	0.288737	0.0135372	0.516895	0.25	0	0.24	0	0.106206	0	0	0	0	0	0
M1GA0000832	1	19818935	503	0	0	0	0	0	0.0302742	0.735029	1.22707	0	0	0	0	0	0	0.0323455	-1.53218	1.43083	0.25	0	0.24	0	0.559261	0	0	0	0	0	0
ASGA0001482	1	19840875	504	0	0	0	0	0	0.018001	-1.18516	1.25914	0	0	0	0	0	0	0.0287131	0.121244	0.973669	0.25	0	0.24	0	-0.0784701	0	0	0	0	0	0
ASGA0001489	1	19867415	505	0	0	0	0	0	0.4576	-0.840295	0.532279	0	0	0	0	0	0	0.400072	-0.411551	1.20335	0.25	0	0.24	0	1.10855	0	0	0	0	0	0
ALGA0001482	1	19890380	506	0	0	0	0	0	0.049327	-9	0.914125	0	0	0	0	0	0	0.034578	1.09648	1.62541	0.25	0	0.24	0	-9	0	0	0	0	0	0
ALGA0001485	1	19903791	507	0	0	0	0	0	0.297956	1.21154	0.127594	0	0	0	0	0	0	0.169839	-0.625016	1.20121	0.25	0	0.24	0	-0.170695	0	0	0	0	0	0
ASGA0001497	1	19992800	508	0	0	0	0	0	0.268034	-1.22676	0.674929	0.0625	0	0	0	0	0	0.264208	0.813766	0.652523	0.25	0	0.24	0	1.48481	0	0	0	0	0	0
ALGA0001499	1	20009618	509	0	0	0	0	0	0.267881	-1.22676	1.00214	0.0625	0	0	0	0	0	0.0961974	0.187561	0.782258	0.25	0	0.24	0	0.226657	0	0	0	0	0	0
ALGA0001488	1	20022938	510	0	0	0	0	0	0.316385	0.340066	1.37719	0.0625	0	0	0	0	0	0.317622	-0.572285	1.48351	0.25	0	0.24	0	0.159085	0	0	0	0	0	0
H3GA0001055	1	20025953	511	0	0	0	0	0	0.228454	-1.21143	0.683424	0.0625	0	0	0	0	0	0.160713	0.803478	0.62715	0.25	0	0.24	0	0.889472	0	0	0	0	0	0
MARC0043498	1	20085748	512	0	0	0	0	0	0.111669	-9	0.47436	0.0625	0	0	0	0	0	0.111669	-9	0.447506	0.25	0	0.253333	0	-0.415216	0	0	0	0	0	0
ALGA0107505	1	20136308	513	0	0	0	0	0	0.251407	-0.86186	0.965392	0.0625	0	0	0	0	0	0.162522	0.0706677	1.30371	0.25	0	0.253333	0	-0.952297	0	0	0	0	0	0
M1GA0025178	1	20189324	514	0	0	0	0	0	0.0739318	-9	0.780121	0.0625	0	0	0	0	0	0.0739318	-9	0.731106	0.25	0	0.253333	0	-1.2757	0	0	0	0	0	0
ALGA0108048	1	20274653	515	0	0	0	0	0	0.0285173	0.0191035	0.870804	0.0625	0	0	0	0	0	0.0896647	-0.224902	1.74001	0.25	0	0.253333	0	-0.260002	0	0	0	0	0	0
H3GA0001062	1	20364411	516	0	0	0	0	0	0.124576	1.14752	1.14534	0.0625	0	0	0	0	0	0.0789955	0.295792	1.32308	0.25	0	0.253333	0	-0.708977	0	0	0	0	0	0
ASGA0001502	1	20385282	517	0	0	0	0	0	0.241845	-9	-0.00536583	0.0625	0	0	0	0	0	0.241845	-9	0.0549712	0.25	0	0.253333	0	-0.133482	0	0	0	0	0	0
MARC0035391	1	20463826	518	0	0	0	0	0	0.22763	1.14752	1.77966	0.0625	0	0	0	0	0	0.100757	-9	0.887239	0.25	0	0.253333	0	-9	0	0	0	0	0	0
H3GA0001064	1	20484769	519	0	0	0	0	0	0.05953	-9	0.623021	0.0625	0	0	0	0	0	0.0767527	-9	0.524577	0.25	0	0.253333	0	-0.714801	0	0	0	0	0	0
MARC0061367	1	20509349	520	0	0	0	0	0	0.0767527	-9	0.532468	0.0625	0	0	0	0	0	0.0767527	-9	0.524577	0.25	0	0.253333	0	-0.714801	0	0	0	0	0	0
INRA0001010	1	20577293	521	0	0	0	0	0	0.207751	-0.296385	1.1436	0.0625	0	0	0	0	0	0.1422	-0.215736	1.40083	0.25	0	0.253333	0	1.03334	0	0	0	0	0	0
ASGA0001507	1	20605283	522	0	0	0	0	0	0.0856614	-9	0.494474	0.0625	0	0	0	0	0	0.0856614	-9	0.558729	0.25	0	0.253333	0	-0.726804	0	0	0	0	0	0
INRA0001017	1	20672965	523	0	0	0	0	0	0.0929549	-9	0.474076	0.0625	0	0	0	0	0	0.0929549	-9	0.536624	0.25	0	0.253333	0	-0.599186	0	0	0	0	0	0
INRA0001018	1	20695557	524	0	0	0	0	0	-9	-9	1.00937	0.0625	0	0	0	0	0	-9	-9	1.11672	0.25	0	0.253333	0	-9	0	0	0	0	0	0
ALGA0001514	1	20722913	525	0	0	0	0	0	0.0143751	-0.281204	0.908811	0.0625	0	0	0	0	0	0.0917847	-0.8515	0.779892	0.25	0	0.253333	0	-0.176157	0	0	0	0	0	0
ASGA0001508	1	20755437	526	0	0	0	0	0	0.0856614	-9	0.481716	0.0625	0	0	0	0	0	0.0856614	-9	0.587903	0.25	0	0.253333	0	-0.769934	0	0	0	0	0	0
ALGA0001516	1	20808178	527	0	0	0	0	0	0.147207	0.161291	0.862751	0.0625	0	0	0	0	0	0.276491	0.999576	0.490625	0.25	0	0.253333	0	-0.065897	0	0	0	0	0	0
ASGA0001510	1	20867366	528	0	0	0	0	0	0.000191932	-9	1.02847	0.0625	0	0	0	0	0	0.0141623	-9	0.819992	0.25	0	0.24	0	-0.716531	0	0	0	0	0	0
H3GA0001067	1	20941827	529	0	0	0	0	0	0.445041	-0.346898	1.41426	0.0625	0	0	0	0	0	0.129248	-0.213412	1.8423	0.25	0	0.226667	0	0.0348926	0	0	0	0	0	0
ASGA0001512	1	20975276	530	0	0	0	0	0	0.13029	-9	0.667018	0.0625	0	0	0	0	0	0.13029	-9	0.564571	0.25	0	0.226667	0	-0.83488	0	0	0	0	0	0
H3GA0001069	1	20996770	531	0	0	0	0	0	0.332669	-9	0.487317	0.0625	0	0	0	0	0	0.280073	0.988232	0.684735	0.25	0	0.213333	0	-0.0643102	0	0	0	0	0	0
MARC0090401	1	21017894	532	0	0	0	0	0	0.0163766	0.0989654	1.48955	0.0625	0	0	0	0	0	0.094806	0.942807	0.619618	0.25	0	0.213333	0	0.754178	0	0	0	0	0	0
ASGA0094009	1	21041947	533	0	0	0	0	0	0.0151118	-0.0980715	1.69248	0.0625	0	0	0	0	0	0.170256	-0.847606	1.39161	0.25	0	0.213333	0	-0.514782	0	0	0	0	0	0
INRA0001043	1	21188670	534	0	0	0	0	0	0.164608	-9	0.78982	0.0625	0	0	0	0	0	0.164608	-9	0.756611	0.25	0	0.213333	0	-0.703947	0	0	0	0	0	0
ASGA0001531	1	21209928	535	0	0	0	0	0	0.103413	-0.0980715	1.38425	0.0625	0	0	0	0	0	0.253607	-9	0.266494	0.25	0	0.213333	0	0.829791	0	0	0	0	0	0
H3GA0001078	1	21243102	536	0	0	0	0	0	0.117636	1.08153	1.26328	0.0625	0	0	0	0	0	0.077361	-0.765416	1.61951	0.25	0	0.213333	0	-0.00253275	0	0	0	0	0	0
ALGA0001556	1	21280526	537	0	0	0	0	0	0.404732	-0.576354	1.29612	0.0625	0	0	0	0	0	0.391699	-0.0557884	0.962564	0.25	0	0.2	0	1.3596	0	0	0	0	0	0
MARC0063042	1	21319456	538	0	0	0	0	0	0.290904	-9	1.06965	0.0625	0	0	0	0	0	0.273132	-0.362336	0.731147	0.25	0	0.2	0	0.0233791	0	0	0	0	0	0
ALGA0001548	1	21340611	539	0	0	0	0	0	-0.00753487	1.52584	2.10315	0.0625	0	0	0	0	0	0.00427523	-9	1.40906	0.25	0	0.2	0	-0.48526	0	0	0	0	0	0
ASGA0001519	1	21382287	540	0	0	0	0	0	0.378152	1.02013	1.6303	0.0625	0	0	0	0	0	0.40165	1.29267	0.75991	0.25	0	0.2	0	1.17826	0	0	0	0	0	0
MARC0024656	1	21412015	541	0	0	0	0	0	0.24887	-9	1.25522	0.0625	0	0	0	0	0	0.268784	-9	0.654573	0.25	0	0.2	0	-0.430611	0	0	0	0	0	0
ALGA0001529	1	21429803	542	0	0	0	0	0	0.25252	-9	1.08402	0.0625	0	0	0	0	0	0.330162	1.29267	0.906698	0.25	0	0.2	0	-0.271497	0	0	0	0	0	0
ALGA0001541	1	21440989	543	0	0	0	0	0	0.122793	-1.18404	1.11848	0.0625	0	0	0	0	0	0.158332	0.985005	0.472615	0.25	0	0.173333	0	0.691459	0	0	0	0	0	0
ALGA0001557	1	21576278	544	0	0	0	0	0	0.488575	-0.625863	1.08437	0.0625	0	0	0	0	0	0.416001	-0.29615	1.24663	0.25	0	0.16	0	1.29105	0	0	0	0	0	0
ALGA0001559	1	21593469	545	0	0	0	0	0	0.286567	-0.68453	1.02365	0.0625	0	0	0	0	0	0.219081	-0.72971	1.33583	0.25	0	0.16	0	0.064568	0	0	0	0	0	0
ASGA0001535	1	21707644	546	0	0	0	0	0	0.200616	0.942832	1.45305	0.0625	0	0	0	0	0	0.251938	0.983679	0.521514	0.25	0	0.16	0	0.419941	0	0	0	0	0	0
ASGA0001540	1	21811722	547	0	0	0	0	0	0.238213	-9	0.865723	0.0625	0	0	0	0	0	0.158455	-0.725325	1.36884	0.25	0	0.16	0	-0.301482	0	0	0	0	0	0
ALGA0001564	1	21877265	548	0	0	0	0	0	0.223707	-9	1.29925	0.0625	0	0	0	0	0	0.223707	-9	0.796813	0.25	0	0.16	0	-1.96894	0	0	0	0	0	0
ASGA0001543	1	21899292	549	0	0	0	0	0	0.131398	0.653579	1.48142	0.0625	0	0	0	0	0	0.11321	-0.820726	1.18457	0.25	0	0.16	0	0.471727	0	0	0	0	0	0
ASGA0001556	1	22042965	550	0	0	0	0	0	0.234316	-9	1.44656	0.0625	0	0	0	0	0	0.257257	-9	0.849931	0.25	0	0.16	0	-1.12526	0	0	0	0	0	0
ALGA0001580	1	22056966	551	0	0	0	0	0	0.268883	-1.17288	1.14694	0.0625	0	0	0	0	0	0.294142	-9	0.266503	0.25	0	0.16	0	-0.36667	0	0	0	0	0	0
H3GA0001085	1	22108725	552	0	0	0	0	0	0.231007	0.203408	1.53946	0.0625	0	0	0	0	0	0.103354	-0.203281	1.55372	0.25	0	0.16	0	-0.351749	0	0	0	0	0	0
H3GA0001084	1	22131174	553	0	0	0	0	0	0.317616	-0.246236	1.41632	0.0625	0	0	0	0	0	0.341652	0.992435	0.814334	0.25	0	0.16	0	1.58755	0	0	0	0	0	0
CASI0003808	1	22151855	554	0	0	0	0	0	0.105406	-9	1.55875	0.0625	0	0	0	0	0	0.105406	-9	1.14475	0.25	0	0.16	0	-2.18572	0	0	0	0	0	0
ALGA0001569	1	22171583	555	0	0	0	0	0	0.50433	0.246951	2.0404	0.0625	0	0	0	0	0	0.307712	-0.833224	2.09532	0.25	0	0.16	0	-1.58324	0	0	0	0	0	0
MARC0007613	1	22193376	556	0	0	0	0	0	0.14613	-9	1.13694	0.0625	0	0	0	0	0	0.0976246	0.980106	1.00791	0.25	0	0.146667	0	1.17982	0	0	0	0	0	0
ALGA0001565	1	22221971	557	0	0	0	0	0	0.246255	-0.245391	2.15702	0.0625	0	0	0	0	0	0.327132	-9	0.691214	0.25	0	0.146667	0	-0.594625	0	0	0	0	0	0
ALGA0107609	1	22282625	558	0	0	0	0	0	0.179271	0.134846	1.82541	0.0625	0	0	0	0	0	0.319659	1.28245	0.539697	0.25	0	0.146667	0	0.81698	0	0	0	0	0	0
SIRI0001107	1	22319067	559	0	0	0	0	0	0.0744934	-9	1.38252	0.0625	0	0	0	0	0	0.0744934	-9	0.915629	0.25	0	0.146667	0	1.63824	0	0	0	0	0	0
ASGA0104736	1	22374360	560	0	0	0	0	0	0.322184	-0.685863	1.05341	0.0625	0	0	0	0	0	0.108815	-0.28067	1.4803	0.25	0	0.146667	0	1.00269	0	0	0	0	0	0
ALGA0118952	1	22374846	561	0	0	0	0	0	0.299344	0.424733	1.14355	0.0625	0	0	0	0	0	0.108815	-0.28067	1.4803	0.25	0	0.146667	0	1.00269	0	0	0	0	0	0
ALGA0114236	1	22375043	562	0	0	0	0	0	0.299344	0.424733	1.14355	0.0625	0	0	0	0	0	0.108815	-0.28067	1.4803	0.25	0	0.146667	0	1.00269	0	0	0	0	0	0
MARC0018943	1	22392034	563	0	0	0	0	0	0.0502349	-9	1.66528	0.0625	0	0	0	0	0	0.0747146	-9	1.11373	0.25	0	0.146667	0	-9	0	0	0	0	0	0
MARC0061851	1	22440579	564	0	0	0	0	0	0.00495526	-9	1.72248	0.0625	0	0	0	0	0	-9	-9	1.17572	0.25	0	0.146667	0	-9	0	0	0	0	0	0
ALGA0104320	1	22505415	565	0	0	0	0	0	0.179271	0.12681	1.56551	0.0625	0	0	0	0	0	0.319659	-1.14083	0.260169	0.25	0	0.146667	0	0.652872	0	0	0	0	0	0
ASGA0094670	1	22506325	566	0	0	0	0	0	0.179271	0.12681	1.56551	0.0625	0	0	0	0	0	0.319659	-0.642762	0.280259	0.25	0	0.146667	0	0.652872	0	0	0	0	0	0
MARC0002374	1	22667834	567	0	0	0	0	0	0.28735	0.277542	1.28545	0.0625	0	0	0	0	0	0.222987	-0.772936	1.16894	0.25	0	0.146667	0	0.283023	0	0	0	0	0	0
ASGA0102681	1	22774695	568	0	0	0	0	0	0.315397	-9	1.12694	0.0625	0	0	0	0	0	0.266986	0.963298	0.812135	0.25	0	0.146667	0	-0.491652	0	0	0	0	0	0
ASGA0093046	1	22946567	569	0	0	0	0	0	0.311755	-1.74178	1.01941	0.0625	0	0	0	0	0	0.215728	-0.235034	1.19842	0.25	0	0.146667	0	0.725737	0	0	0	0	0	0
ALGA0123238	1	22993058	570	0	0	0	0	0	0.305357	-1.74178	1.0637	0.0625	0	0	0	0	0	0.167886	-0.235034	1.24642	0.25	0	0.146667	0	0.289576	0	0	0	0	0	0
H3GA0054791	1	23041590	571	0	0	0	0	0	0.158725	-0.441082	1.28804	0.0625	0	0	0	0	0	0.24151	-9	0.228128	0.25	0	0.146667	0	0.188512	0	0	0	0	0	0
MARC0073321	1	23048201	572	0	0	0	0	0	0.158725	-0.441082	1.28804	0.0625	0	0	0	0	0	0.24151	-9	0.228128	0.25	0	0.146667	0	0.188512	0	0	0	0	0	0
DRGA0017477	1	23102015	573	0	0	0	0	0	0.022712	-9	1.68953	0.0625	0	0	0	0	0	0.022712	-9	1.12272	0.25	0	0.146667	0	-9	0	0	0	0	0	0
MARC0041365	1	23169763	574	0	0	0	0	0	0.177091	-9	1.45037	0.0625	0	0	0	0	0	0.198522	-9	0.762478	0.25	0	0.146667	0	-1.41989	0	0	0	0	0	0
H3GA0001089	1	23200010	575	0	0	0	0	0	0.32324	0.164929	1.59625	0.0625	0	0	0	0	0	0.318228	-0.267474	1.28103	0.25	0	0.133333	0	-0.478864	0	0	0	0	0	0
ALGA0001597	1	23222522	576	0	0	0	0	0	0.294349	-9	1.03683	0.0625	0	0	0	0	0	0.315419	-9	0.467383	0.25	0	0.133333	0	-0.527655	0	0	0	0	0	0
ALGA0001593	1	23290451	577	0	0	0	0	0	0.30836	0.974692	1.42811	0.0625	0	0	0	0	0	0.267605	-0.786368	1.22358	0.25	0	0.16	0	0.00104382	0	0	0	0	0	0
ALGA0001608	1	23349134	578	0	0	0	0	0	0.326702	-9	0.929567	0.0625	0	0	0	0	0	0.348645	-9	0.486177	0.25	0	0.16	0	-0.560927	0	0	0	0	0	0
ALGA0001611	1	23375809	579	0	0	0	0	0	0.467203	-0.368208	1.28425	0.0625	0	0	0	0	0	0.510154	0.879575	0.815614	0.25	0	0.16	0	-0.15898	0	0	0	0	0	0
ALGA0001620	1	23441114	580	0	0	0	0	0	0.125782	-0.151156	1.7395	0.0625	0	0	0	0	0	0.194347	-9	0.372681	0.25	0	0.16	0	1.11773	0	0	0	0	0	0
ASGA0001569	1	23464466	581	0	0	0	0	0	0.379837	-9	0.868888	0.0625	0	0	0	0	0	0.330918	0.415369	0.624999	0.25	0	0.16	0	-0.226301	0	0	0	0	0	0
ASGA0001580	1	23640576	582	0	0	0	0	0	-9	-9	1.34181	0.0625	0	0	0	0	0	-9	-9	0.795206	0.25	0	0.16	0	-9	0	0	0	0	0	0
ASGA0001581	1	23700220	583	0	0	0	0	0	-9	-9	1.34181	0.0625	0	0	0	0	0	-9	-9	0.795206	0.25	0	0.16	0	-9	0	0	0	0	0	0
H3GA0001101	1	23832137	584	0	0	0	0	0	0.348645	-9	0.886621	0.0625	0	0	0	0	0	0.348645	-9	0.301915	0.25	0	0.16	0	-0.56954	0	0	0	0	0	0
ALGA0001633	1	23858687	585	0	0	0	0	0	0.292446	-9	0.82463	0.0625	0	0	0	0	0	0.245757	-0.767574	0.439288	0.25	0	0.16	0	0.650891	0	0	0	0	0	0
MARC0049586	1	23885723	586	0	0	0	0	0	0.38687	0.050539	1.71968	0.0625	0	0	0	0	0	0.396438	-0.325809	1.29859	0.25	0	0.16	0	0.574489	0	0	0	0	0	0
ALGA0001640	1	23912169	587	0	0	0	0	0	0.323986	-9	1.14402	0.0625	0	0	0	0	0	0.323986	-9	0.612863	0.625	0	0.16	0	-0.939488	0	0	0	0	0	0
ALGA0001642	1	23952116	588	0	0	0	0	0	0.348645	-9	1.12187	0.0625	0	0	0	0	0	0.348645	-9	0.588854	0.625	0	0.16	0	-0.843428	0	0	0	0	0	0
MARC0004459	1	24006028	589	0	0	0	0	0	0.136031	-0.325961	1.76682	0.0625	0	0	0	0	0	0.16834	-0.325105	1.89944	0.625	0	0.173333	0	2.30016	0	0	0	0	0	0
ASGA0001590	1	24018825	590	0	0	0	0	0	0.279599	-9	0.651017	0.0625	0	0	0	0	0	0.279599	-9	1.07546	0.625	0	0.173333	0	-0.0870283	0	0	0	0	0	0
ALGA0001649	1	24034707	591	0	0	0	0	0	0.201397	-0.517407	1.38221	0.0625	0	0	0	0	0	0.201397	-0.208634	1.8872	0.625	0	0.173333	0	2.67999	0	0	0	0	0	0
ALGA0001654	1	24068927	592	0	0	0	0	0	0.29407	-9	0.492029	0.0625	0	0	0	0	0	0.29407	-9	0.926105	0.625	0	0.186667	0	0.111448	0	0	0	0	0	0
ALGA0001657	1	24084425	593	0	0	0	0	0	0.29407	-9	0.492029	0.0625	0	0	0	0	0	0.29407	-9	0.926105	0.625	0	0.186667	0	0.111448	0	0	0	0	0	0
ASGA0001604	1	24105625	594	0	0	0	0	0	0.274099	-9	0.587591	0.0625	0	0	0	0	0	0.274099	-9	1.02967	0.625	0	0.2	0	-0.0875351	0	0	0	0	0	0
ALGA0001663	1	24137245	595	0	0	0	0	0	0.129543	-1.20377	1.20346	0.0625	0	0	0	0	0	0.158547	0.526376	1.42307	0.625	0	0.2	0	0.450482	0	0	0	0	0	0
ALGA0001666	1	24179720	596	0	0	0	0	0	0.159807	-9	0.719334	0.0625	0	0	0	0	0	0.0978065	0.526376	1.574	0.625	0	0.213333	0	-0.324353	0	0	0	0	0	0
ALGA0001667	1	24201711	597	0	0	0	0	0	0.0754779	1.07934	1.38319	0.0625	0	0	0	0	0	0.0978065	0.526376	1.574	0.625	0	0.213333	0	-0.324353	0	0	0	0	0	0
M1GA0000857	1	24224959	598	0	0	0	0	0	0.324355	-9	1.26624	0.0625	0	0	0	0	0	0.324355	-9	1.95078	0.6875	0	0.213333	0	-1.71897	0	0	0	0	0	0
ASGA0001606	1	24238837	599	0	0	0	0	0	0.478157	-9	0.73842	0.0625	0	0	0	0	0	0.478157	-9	1.37878	0.6875	0	0.213333	0	-0.488929	0	0	0	0	0	0
ALGA0001672	1	24284279	600	0	0	0	0	0	0.154133	-0.0545252	1.22727	0.0625	0	0	0	0	0	0.203698	0.833759	1.65521	0.6875	0	0.213333	0	0.247375	0	0	0	0	0	0
MARC0062698	1	24300794	601	0	0	0	0	0	0.317596	-9	1.15246	0.0625	0	0	0	0	0	0.261723	0.950263	2.05953	0.6875	0	0.24	0	-0.913112	0	0	0	0	0	0
ALGA0001673	1	24318637	602	0	0	0	0	0	0.229105	1.03958	1.43256	0.0625	0	0	0	0	0	0.292023	0.827053	1.6719	0.6875	0	0.24	0	1.07789	0	0	0	0	0	0
ALGA0001678	1	24344203	603	0	0	0	0	0	0.150204	0.212197	2.47858	0.0625	0	0	0	0	0	0.122983	-0.265218	2.50237	0.6875	0	0.24	0	-0.75699	0	0	0	0	0	0
ASGA0001612	1	24436043	604	0	0	0	0	0	0.093243	0.212197	1.88692	0.0625	0	0	0	0	0	0.173181	-0.265218	1.86118	0.6875	0	0.226667	0	1.06686	0	0	0	0	0	0
ALGA0001686	1	24454868	605	0	0	0	0	0	0.310478	-9	1.23163	0.0625	0	0	0	0	0	0.310478	-9	1.80131	0.6875	0	0.253333	0	-1.18345	0	0	0	0	0	0
ASGA0001618	1	24482433	606	0	0	0	0	0	0.338048	0.212197	1.5153	0.0625	0	0	0	0	0	0.402806	-0.265218	1.45846	0.6875	0	0.266667	0	0.808916	0	0	0	0	0	0
ASGA0001620	1	24505411	607	0	0	0	0	0	0.453325	-9	0.730522	0.0625	0	0	0	0	0	0.396505	0.856434	1.33877	0.6875	0	0.266667	0	0.370431	0	0	0	0	0	0
MARC0008547	1	24616291	608	0	0	0	0	0	0.301591	-1.11706	1.37406	0.0625	0	0	0	0	0	0.370222	-9	1.38665	0.6875	0	0.266667	0	-0.492219	0	0	0	0	0	0
ASGA0001624	1	24627818	609	0	0	0	0	0	0.282127	-0.285169	0.855527	0.0625	0	0	0	0	0	0.237026	-0.27459	1.46344	0.6875	0	0.28	0	0.367634	0	0	0	0	0	0
ALGA0001701	1	24658519	610	0	0	0	0	0	0.0641385	-1.79467	1.57644	0.0625	0	0	0	1	1	0.104694	-9	1.65232	0.8125	0	0.28	0	-1.04172	0	0	0	0	0	0
ASGA0099363	1	24798896	611	0	0	0	0	0	0.241028	-9	1.06231	0.0625	0	0	0	1	1	0.261569	-9	1.29432	0.8125	0	0.28	0	-0.46318	0	0	0	0	0	0
MARC0034292	1	24821950	612	0	0	0	0	0	0.0790542	-1.7993	0.912547	0.0625	0	0	0	1	1	0.094428	-0.536384	1.123	0.8125	0	0.28	0	-0.211395	0	0	0	0	0	0
ALGA0001707	1	24842151	613	0	0	0	0	0	0.261828	-9	1.0943	0.0625	0	0	0	1	1	0.28217	-9	1.33284	0.8125	0	0.28	0	2.65941	0	0	0	0	0	0
ALGA0001708	1	24866282	614	0	0	0	0	0	0.09312	-1.79864	1.31104	0.0625	0	0	0	1	1	0.105515	-0.536384	1.55394	0.8125	0	0.28	0	-0.87017	0	0	0	0	0	0
ASGA0001633	1	24919418	615	0	0	0	0	0	0.123654	-9	0.798934	0.0625	0	0	0	0	0	0.0564324	-0.438828	1.50297	0.75	0	0.28	0	1.76907	0	0	0	0	0	0
ALGA0001709	1	24953606	616	0	0	0	0	0	0.0590759	-1.79421	0.84121	0.0625	0	0	0	0	0	0.0752249	-0.515073	1.06903	0.75	0	0.28	0	0.0216059	0	0	0	0	0	0
MARC0018818	1	25010377	617	0	0	0	0	0	0.0790542	-1.79421	0.874257	0.0625	0	0	0	0	0	0.094428	-0.515073	1.10484	0.75	0	0.28	0	-0.245113	0	0	0	0	0	0
ASGA0001637	1	25040176	618	0	0	0	0	0	0.230801	-0.222503	1.67525	0.0625	0	0	0	0	0	0.269628	-9	1.17021	0.75	0	0.28	0	-0.647045	0	0	0	0	0	0
ALGA0001723	1	25063347	619	0	0	0	0	0	0.0641253	-1.79715	1.20561	0.0625	0	0	0	0	0	0.0731788	-0.515073	1.46794	0.75	0	0.28	0	-1.40403	0	0	0	0	0	0
MARC0032578	1	25288664	620	0	0	0	0	0	0.28198	-0.36767	1.02705	0.0625	0	0	0	0	0	0.427427	-9	0.607852	0.75	0	0.28	0	0.982772	0	0	0	0	0	0
ALGA0001726	1	25297464	621	0	0	0	0	0	0.149023	0.540439	1.39415	0.0625	0	0	0	0	0	0.154766	0.427881	1.58074	0.75	0	0.28	0	-0.201243	0	0	0	0	0	0
ASGA0001642	1	25363805	622	0	0	0	0	0	0.132336	0.540439	0.736035	0.0625	0	0	0	0	0	0.196937	0.427881	0.867541	0.75	0	0.266667	0	0.711085	0	0	0	0	0	0
ASGA0001644	1	25516560	623	0	0	0	0	0	0.0419798	-1.15622	1.13749	0.0625	0	0	0	0	0	0.0560723	-0.511226	1.29023	0.75	0	0.253333	0	-1.32252	0	0	0	0	0	0
ALGA0001735	1	25580117	624	0	0	0	0	0	0.166343	-1.15622	0.57729	0.0625	0	0	0	0	0	0.197928	-0.511226	0.683142	0.75	0	0.24	0	0.138077	0	0	0	0	0	0
MARC0005741	1	25672125	625	0	0	0	0	0	0.108817	-1.15622	0.779051	0.0625	0	0	0	0	0	0.134931	-0.511226	0.901792	0.75	0	0.24	0	-0.565627	0	0	0	0	0	0
ALGA0001739	1	25686311	626	0	0	0	0	0	0.108817	-1.15622	0.779051	0.0625	0	0	0	0	0	0.134931	-0.511226	0.901792	0.75	0	0.24	0	-0.565627	0	0	0	0	0	0
ASGA0001646	1	25730080	627	0	0	0	0	0	-9	-9	-9	0.0625	0	0	0	0	0	-9	-9	-9	0.6875	0	0.24	0	1.3741	0	0	0	0	0	0
ALGA0001738	1	25801355	628	0	0	0	0	0	0.177685	-1.15622	0.455929	0.0625	0	0	0	0	0	0.209855	-0.511226	0.551624	0.75	0	0.24	0	0.125252	0	0	0	0	0	0
ALGA0001746	1	25857749	629	0	0	0	0	0	0.459778	0.327692	1.36998	0.0625	0	0	0	0	0	0.449913	-9	0.933277	0.75	0	0.253333	0	-1.16385	0	0	0	0	0	0
ALGA0001752	1	26091832	630	0	0	0	0	0	0.12698	-1.27145	0.339755	0.0625	0	0	0	0	0	0.10145	-0.464526	0.918185	0.75	0	0.253333	0	-0.0341972	0	0	0	0	0	0
MARC0061305	1	26121782	631	0	0	0	0	0	0.459778	0.36082	1.46087	0.0625	0	0	0	0	0	0.449913	-9	1.018	0.75	0	0.253333	0	-1.23897	0	0	0	0	0	0
ALGA0001751	1	26144290	632	0	0	0	0	0	0.121412	-1.11781	0.429759	0.0625	0	0	0	0	0	0.0951361	-0.464526	0.806557	0.75	0	0.253333	0	0.158676	0	0	0	0	0	0
CASI0003815	1	26254921	633	0	0	0	0	0	-9	-9	0.990267	0.0625	0	0	0	0	0	-9	-9	1.26244	0.75	0	0.253333	0	-9	0	0	0	0	0	0
ASGA0001651	1	26339600	634	0	0	0	0	0	0.171963	-1.11781	0.411747	0.0625	0	0	0	0	0	0.144451	-0.464526	0.787037	0.75	0	0.253333	0	0.272429	0	0	0	0	0	0
INRA0001161	1	26383627	635	0	0	0	0	0	0.197134	-9	0.45483	0.0625	0	0	0	0	0	0.151871	0.430213	0.957248	0.75	0	0.253333	0	-0.314861	0	0	0	0	0	0
ALGA0001757	1	26506878	636	0	0	0	0	0	0.174024	-1.75029	0.408806	0.0625	0	0	0	0	0	0.132037	-0.492071	0.88038	0.75	0	0.253333	0	0.332001	0	0	0	0	0	0
H3GA0001138	1	26567430	637	0	0	0	0	0	0.0816714	-0.21901	0.741231	0.0625	0	0	0	0	0	0.182168	-9	0.524931	0.75	0	0.253333	0	1.30804	0	0	0	0	0	0
ALGA0001758	1	26586236	638	0	0	0	0	0	0.246737	-9	0.167384	0.0625	0	0	0	0	0	0.180324	0.430583	1.08872	0.75	0	0.253333	0	-0.414536	0	0	0	0	0	0
INRA0001167	1	26598104	639	0	0	0	0	0	0.231048	-0.515241	0.288531	0.0625	0	0	0	0	0	0.201529	-0.499719	0.958514	0.75	0	0.253333	0	0.4322	0	0	0	0	0	0
M1GA0000866	1	26631533	640	0	0	0	0	0	0.15129	-9	0.38263	0.0625	0	0	0	0	0	0.0937329	0.428811	1.31502	0.75	0	0.253333	0	-0.896153	0	0	0	0	0	0
ALGA0001762	1	26757112	641	0	0	0	0	0	0.236635	0.100057	0.495248	0.0625	0	0	0	0	0	0.19794	-9	0.580284	0.75	0	0.24	0	1.4581	0	0	0	0	0	0
ALGA0001764	1	26856773	642	0	0	0	0	0	0.231048	-0.530182	0.196545	0.0625	0	0	0	0	0	0.201529	-0.487293	0.880012	0.75	0	0.24	0	0.527125	0	0	0	0	0	0
ASGA0001656	1	26932111	643	0	0	0	0	0	0.145306	-9	0.358222	0.0625	0	0	0	0	0	0.0895465	0.42625	1.30705	0.75	0	0.24	0	-1.10418	0	0	0	0	0	0
H3GA0001140	1	26960182	644	0	0	0	0	0	0.149579	-0.537933	0.839313	0.0625	0	0	0	0	0	0.150037	0.42625	1.13392	0.75	0	0.24	0	-0.176845	0	0	0	0	0	0
MARC0028659	1	26995287	645	0	0	0	0	0	0.142095	0.943132	1.1684	0.0625	0	0	0	0	0	0.00414825	-9	1.18395	0.75	0	0.24	0	-0.565952	0	0	0	0	0	0
ALGA0001766	1	27039486	646	0	0	0	0	0	0.153906	-0.151779	0.310087	0.0625	0	0	0	0	0	0.343574	-9	0.280234	0.75	0	0.24	0	0.541207	0	0	0	0	0	0
H3GA0001142	1	27164776	647	0	0	0	0	0	0.0410742	-9	0.397885	0.0625	0	0	0	0	0	0.0598735	-9	1.19947	0.75	0	0.24	0	-9	0	0	0	0	0	0
ASGA0001657	1	27264037	648	0	0	0	0	0	0.178822	-0.0325131	-0.076009	0.0625	0	0	0	0	0	0.2854	-9	0.278967	0.75	0	0.24	0	0.732793	0	0	0	0	0	0
ALGA0001770	1	27306383	649	0	0	0	0	0	0.0405705	-1.44191	0.279679	0.0625	0	0	0	0	0	0.0501432	-0.513362	1.00746	0.75	0	0.24	0	-0.917959	0	0	0	0	0	0
INRA0001175	1	27332496	650	0	0	0	0	0	0.0405705	-1.44191	0.279679	0.0625	0	0	0	0	0	0.0501432	-0.513362	1.00746	0.75	0	0.24	0	-0.917959	0	0	0	0	0	0
ALGA0001781	1	27524645	651	0	0	0	0	0	0.178034	-9	-0.332167	0.0625	0	0	0	0	0	0.100619	-0.480225	0.881	0.75	0	0.213333	0	0.227708	0	0	0	0	0	0
MARC0054731	1	27547932	652	0	0	0	0	0	0.297872	-9	-0.33394	0.0625	0	0	0	0	0	0.212508	-0.480225	0.879079	0.75	0	0.213333	0	0.716492	0	0	0	0	0	0
ALGA0001790	1	27572962	653	0	0	0	0	0	0.0812116	0.308887	0.414067	0.0625	0	0	0	0	0	0.10397	-0.480225	1.03384	0.75	0	0.213333	0	0.009003	0	0	0	0	0	0
CASI0009793	1	27586153	654	0	0	0	0	0	0.0983791	0.308887	0.316003	0.0625	0	0	0	0	0	0.133915	-0.480225	0.927571	0.75	0	0.213333	0	0.533617	0	0	0	0	0	0
H3GA0001144	1	27612186	655	0	0	0	0	0	0.0966138	-0.668532	0.1388	0.0625	0	0	0	0	0	0.118193	-0.480225	0.89443	0.75	0	0.213333	0	0.722748	0	0	0	0	0	0
MARC0025847	1	27849401	656	0	0	0	0	0	0.0923473	0.568074	0.540401	0.0625	0	0	0	0	0	0.250615	-0.520902	0.546934	0.75	0	0.213333	0	0.6813	0	0	0	0	0	0
H3GA0001147	1	27875517	657	0	0	0	0	0	0.282696	-9	-0.136562	0.0625	0	0	0	0	0	0.310361	-0.520902	0.53627	0.75	0	0.213333	0	0.556527	0	0	0	0	0	0
ALGA0001794	1	27899646	658	0	0	0	0	0	0.180092	-9	-0.10457	0.0625	0	0	0	0	0	0.114504	0.427704	0.850291	0.75	0	0.213333	0	-0.230317	0	0	0	0	0	0
CASI0010857	1	28073469	659	0	0	0	0	0	0.176214	-9	0.207987	0.0625	0	0	0	0	0	0.117126	0.427704	1.18901	0.75	0	0.213333	0	-0.937532	0	0	0	0	0	0
ALGA0100008	1	28100260	660	0	0	0	0	0	0.321225	0.0884972	0.813403	0.0625	0	0	0	0	0	0.445757	-9	1.03782	0.75	0	0.213333	0	1.12069	0	0	0	0	0	0
INRA0001185	1	28230759	661	0	0	0	0	0	0.241158	-9	0.00275621	0.0625	0	0	0	0	0	0.143232	-0.488752	1.01098	0.75	0	0.213333	0	0.350224	0	0	0	0	0	0
ALGA0001802	1	28301273	662	0	0	0	0	0	0.176635	-9	0.149783	0.0625	0	0	0	0	0	0.110081	0.430403	0.999819	0.75	0	0.213333	0	-0.120415	0	0	0	0	0	0
INRA0001186	1	28368603	663	0	0	0	0	0	0.237421	-9	0.0993081	0.0625	0	0	0	0	0	0.158323	-0.497298	1.01223	0.75	0	0.213333	0	0.4687	0	0	0	0	0	0
ASGA0097469	1	28415336	664	0	0	0	0	0	0.176214	-9	0.535978	0.0625	0	0	0	0	0	0.117126	0.430932	1.43463	0.75	0	0.213333	0	-1.03788	0	0	0	0	0	0
DIAS0004367	1	28424681	665	0	0	0	0	0	0.237421	-9	0.126887	0.0625	0	0	0	0	0	0.158323	-0.49997	1.04201	0.75	0	0.213333	0	0.539172	0	0	0	0	0	0
MARC0113201	1	28453538	666	0	0	0	0	0	0.194684	-9	0.348808	0.0625	0	0	0	0	0	0.159084	-0.523293	1.04857	0.75	0	0.213333	0	-0.368308	0	0	0	0	0	0
ASGA0105496	1	28552888	667	0	0	0	0	0	0.160839	-9	0.263959	0.0625	0	0	0	0	0	0.114504	0.430515	1.02034	0.75	0	0.213333	0	-0.179182	0	0	0	0	0	0
H3GA0001152	1	28574065	668	0	0	0	0	0	0.168162	-9	0.09687	0.0625	0	0	0	0	0	0.0775706	-0.482758	1.01015	0.75	0	0.213333	0	0.633927	0	0	0	0	0	0
H3GA0001153	1	28587229	669	0	0	0	0	0	0.21665	-9	0.222487	0.0625	0	0	0	0	0	0.117697	-0.482758	1.14628	0.75	0	0.213333	0	0.988471	0	0	0	0	0	0
H3GA0001156	1	28612780	670	0	0	0	0	0	0.248664	0.780795	1.73655	0.0625	0	0	0	0	0	0.437748	-0.482758	2.04827	0.75	0	0.213333	0	0.144649	0	0	0	0	0	0
MARC0064190	1	28640879	671	0	0	0	0	0	0.224432	-9	-0.0423138	0.0625	0	0	0	0	0	0.1246	-0.482758	1.20585	0.75	0	0.213333	0	0.970435	0	0	0	0	0	0
DIAS0002722	1	28693929	672	0	0	0	0	0	0.0620316	-0.690467	1.52617	0.0625	0	0	0	0	0	0.00343351	-9	1.75126	0.75	0	0.213333	0	-9	0	0	0	0	0	0
ALGA0001818	1	28713939	673	0	0	0	0	0	0.0822734	-0.283078	0.600213	0.0625	0	0	0	0	0	0.110842	-0.482758	1.19294	0.75	0	0.213333	0	0.883659	0	0	0	0	0	0
DIAS0000754	1	28728265	674	0	0	0	0	0	0.195233	-9	-0.0985108	0.0625	0	0	0	0	0	0.0988955	-0.482758	1.19832	0.75	0	0.213333	0	0.69987	0	0	0	0	0	0
INRA0001220	1	28753934	675	0	0	0	0	0	0.162866	-9	-0.113201	0.0625	0	0	0	0	0	0.0700392	-0.482758	1.1824	0.75	0	0.213333	0	0.495937	0	0	0	0	0	0
ALGA0001829	1	28796261	676	0	0	0	0	0	0.078496	-9	0.507096	0.0625	0	0	0	0	0	0.078496	-9	1.44835	0.75	0	0.213333	0	-1.36276	0	0	0	0	0	0
ALGA0001836	1	28819822	677	0	0	0	0	0	0.14908	0.591734	1.47366	0.0625	0	0	0	0	0	0.215712	-9	1.36895	0.75	0	0.213333	0	-0.30825	0	0	0	0	0	0
ALGA0001838	1	28838189	678	0	0	0	0	0	0.100758	-9	0.39627	0.0625	0	0	0	0	0	0.0582946	0.430335	1.48634	0.75	0	0.213333	0	-0.938974	0	0	0	0	0	0
ALGA0001844	1	28860368	679	0	0	0	0	0	0.079826	-9	0.702561	0.0625	0	0	0	0	0	0.0497084	-0.524413	1.7659	0.75	0	0.213333	0	-1.55715	0	0	0	0	0	0
ASGA0001701	1	28879715	680	0	0	0	0	0	0.0437636	1.02876	0.733641	0.0625	0	0	0	0	0	0.178474	-0.499943	1.42633	0.75	0	0.213333	0	1.56325	0	0	0	0	0	0
ALGA0001840	1	28899322	681	0	0	0	0	0	0.415047	-9	-0.0410062	0.0625	0	0	0	0	0	0.353293	0.430342	1.20701	0.75	0	0.213333	0	0.710165	0	0	0	0	0	0
ALGA0001854	1	29026999	682	0	0	0	0	0	0.162866	-9	-0.20223	0.0625	0	0	0	0	0	0.0700392	-0.489555	1.20268	0.75	0	0.213333	0	0.48551	0	0	0	0	0	0
MARC0078136	1	29048088	683	0	0	0	0	0	0.206871	-0.0620181	1.7429	0.0625	2	0	0	0	0	0.686817	-1.18872	2.61492	0.625	0	0.213333	0	-9	0	0	0	0	0	0
ASGA0001719	1	29081623	684	0	0	0	0	0	0.195233	-9	-0.101892	0.0625	0	0	0	0	0	0.0988955	-0.442104	1.15221	0.625	0	0.213333	0	0.672546	0	0	0	0	0	0
ASGA0001721	1	29115029	685	0	0	0	0	0	0.148258	-9	-0.176485	0.0625	0	0	0	0	0	0.0474192	-0.442104	1.2011	0.625	0	0.226667	0	0.0143496	0	0	0	0	0	0
ASGA0001729	1	29146525	686	0	0	0	0	0	0.0505393	0.865412	0.718128	0.0625	0	0	0	0	0	0.208547	0.470817	1.08603	0.625	0	0.226667	0	1.29873	0	0	0	0	0	0
H3GA0001174	1	29204729	687	0	0	0	0	0	0.125105	-9	-0.089583	0.0625	0	0	0	0	0	0.0754759	0.470817	1.03701	0.625	0	0.226667	0	0.0205661	0	0	0	0	0	0
ASGA0001735	1	29253165	688	0	0	0	0	0	0.145967	0.845484	0.641741	0.0625	0	0	0	0	0	0.180489	-0.493038	1.15239	0.625	0	0.226667	0	0.758832	0	0	0	0	0	0
ASGA0001744	1	29334972	689	0	0	0	0	0	0.240891	-0.787501	1.65846	0.0625	0	0	0	0	0	0.123117	-0.280227	1.63872	0.625	0	0.226667	0	0.265553	0	0	0	0	0	0
H3GA0001175	1	29372540	690	0	0	0	0	0	0.164041	-9	0.122372	0.0625	0	0	0	0	0	0.112862	0.462919	1.08329	0.625	0	0.226667	0	0.236372	0	0	0	0	0	0
ASGA0001738	1	29402711	691	0	0	0	0	0	0.0688556	-9	0.332027	0.0625	0	0	0	0	0	0.0137172	0.462919	1.42232	0.625	0	0.213333	0	-0.982509	0	0	0	0	0	0
ASGA0001746	1	29539072	692	0	0	0	0	0	0.214026	-9	0.185711	0.0625	0	0	0	0	0	0.214026	-9	0.89384	0.625	0	0.213333	0	0.554604	0	0	0	0	0	0
DIAS0002980	1	29612763	693	0	0	0	0	0	0.154398	-9	0.129515	0.0625	0	0	0	0	0	0.0972832	0.462919	1.09103	0.625	0	0.213333	0	0.959541	0	0	0	0	0	0
ASGA0001755	1	29634941	694	0	0	0	0	0	0.185344	0.197913	0.380754	0.0625	0	0	0	0	0	0.185344	-0.0627757	1.00454	0.625	0	0.213333	0	1.63764	0	0	0	0	0	0
ALGA0001896	1	29666154	695	0	0	0	0	0	0.0484163	-9	1.02525	0.0625	0	0	0	0	0	0.0484163	-9	1.71951	0.625	0	0.213333	0	-1.23821	0	0	0	0	0	0
ASGA0001771	1	29728836	696	0	0	0	0	0	0.0472212	-9	0.642797	0.0625	0	0	0	0	0	-0.00219244	0.516216	1.68007	0.625	0	0.213333	0	-1.31383	0	0	0	0	0	0
ALGA0001908	1	29763189	697	0	0	0	0	0	0.0685193	-0.593417	1.05469	0.0625	0	0	0	0	0	0.162358	0.516216	1.13113	0.625	0	0.213333	0	0.871761	0	0	0	0	0	0
ALGA0104848	1	29764611	698	0	0	0	0	0	0.0685193	-0.593417	1.05469	0.0625	0	0	0	0	0	0.162358	0.516216	1.13113	0.625	0	0.213333	0	0.871761	0	0	0	0	0	0
MARC0051884	1	29771314	699	0	0	0	0	0	0.334146	0.474542	2.14733	0.0625	0	0	0	0	0	0.0975058	-9	1.97746	0.625	0	0.213333	0	-9	0	0	0	0	0	0
ASGA0001753	1	29828387	700	0	0	0	0	0	0.158855	-9	0.507148	0.0625	0	0	0	0	0	0.158855	-9	1.46579	0.625	0	0.213333	0	-0.920093	0	0	0	0	0	0
ALGA0108847	1	29834057	701	0	0	0	0	0	0.169231	-9	0.0373424	0.0625	0	0	0	0	0	0.102006	0.516216	1.33202	0.625	0	0.213333	0	-0.167092	0	0	0	0	0	0
H3GA0001189	1	29857905	702	0	0	0	0	0	0.176651	-9	0.043485	0.0625	0	0	0	0	0	0.125867	0.516216	1.21656	0.625	0	0.213333	0	0.333278	0	0	0	0	0	0
ASGA0099725	1	29861828	703	0	0	0	0	0	0.186889	-9	0.0119542	0.0625	0	0	0	0	0	0.137635	0.516216	1.18239	0.625	0	0.213333	0	0.155575	0	0	0	0	0	0
ASGA0105829	1	29876164	704	0	0	0	0	0	0.0759179	-9	0.120054	0.0625	0	0	0	0	0	0.0179555	0.516216	1.42512	0.625	0	0.213333	0	-0.454121	0	0	0	0	0	0
ASGA0001772	1	29892337	705	0	0	0	0	0	0.0759179	-9	0.120054	0.0625	0	0	0	0	0	0.0179555	0.516216	1.42512	0.625	0	0.213333	0	-0.454121	0	0	0	0	0	0
ASGA0001774	1	29925642	706	0	0	0	0	0	0.446832	0.245524	0.447302	0.0625	0	0	0	0	0	0.4548	-9	0.873567	0.625	0	0.213333	0	1.97431	0	0	0	0	0	0
ALGA0001915	1	29949287	707	0	0	0	0	0	0.0685193	-0.609094	0.935807	0.0625	0	0	0	0	0	0.162358	0.516216	1.06363	0.625	0	0.213333	0	0.930077	0	0	0	0	0	0
ASGA0001781	1	30017551	708	0	0	0	0	0	0.289952	-9	0.185362	0.0625	0	0	0	0	0	0.289952	-9	1.05526	0.625	0	0.213333	0	-0.238535	0	0	0	0	0	0
INRA0001270	1	30034731	709	0	0	0	0	0	0.198731	-9	0.501992	0.0625	0	0	0	0	0	0.198731	-9	1.3984	0.625	0	0.213333	0	-0.913589	0	0	0	0	0	0
ALGA0001920	1	30080446	710	0	0	0	0	0	0.238469	-9	-0.134773	0.0625	0	0	0	0	0	0.16348	0.516216	1.0832	0.625	0	0.213333	0	0.562698	0	0	0	0	0	0
ALGA0001926	1	30124413	711	0	0	0	0	0	0.219368	-9	-0.00134218	0.0625	0	0	0	0	0	0.151033	0.516216	1.2278	0.625	0	0.213333	0	-0.0167363	0	0	0	0	0	0
H3GA0001203	1	30145633	712	0	0	0	0	0	0.199675	-0.357626	0.465238	0.0625	0	0	0	0	0	0.294056	-9	0.78224	0.625	0	0.213333	0	0.311366	0	0	0	0	0	0
ALGA0108388	1	30173606	713	0	0	0	0	0	0.179829	0.683679	0.712084	0.0625	0	0	0	0	0	0.310058	-1.37507	1.61459	0.625	0	0.213333	0	0.361559	0	0	0	0	0	0
ALGA0104088	1	30204123	714	0	0	0	0	0	0.0705692	-1.01978	0.790082	0.0625	0	0	0	0	0	0.115824	-9	1.29557	0.625	0	0.213333	0	-0.382588	0	0	0	0	0	0
ASGA0089494	1	30210548	715	0	0	0	0	0	0.0677883	-1.01978	0.739021	0.0625	0	0	0	0	0	0.116745	-9	1.24023	0.625	0	0.213333	0	-0.151347	0	0	0	0	0	0
ALGA0001936	1	30254935	716	0	0	0	0	0	0.0637179	-0.423436	0.843306	0.0625	0	0	0	0	0	0.208548	-0.42586	1.28257	0.625	0	0.213333	0	0.799954	0	0	0	0	0	0
ALGA0001940	1	30277047	717	0	0	0	0	0	0.244345	0.940772	0.807631	0.0625	0	0	0	0	0	0.277172	-0.42586	1.33513	0.625	0	0.186667	0	0.790746	0	0	0	0	0	0
ALGA0001942	1	30298746	718	0	0	0	0	0	-9	-9	0.721755	0.0625	0	0	0	0	0	-9	-9	-9	0.625	0	0.186667	0	-9	0	0	0	0	0	0
ASGA0001802	1	30310743	719	0	0	0	0	0	0.250448	-9	-0.125537	0.0625	0	0	0	0	0	0.185042	0.532358	1.42081	0.625	0	0.186667	0	-0.281185	0	0	0	0	0	0
ALGA0001951	1	30337524	720	0	0	0	0	0	0.264046	-9	-0.162575	0.0625	0	0	0	0	0	0.171722	-0.741701	1.63255	0.625	0	0.186667	0	-0.142031	0	0	0	0	0	0
ALGA0001958	1	30382543	721	0	0	0	0	0	0.119589	-0.1543	0.823554	0.0625	0	0	0	0	0	0.210848	-9	0.899847	0.625	0	0.186667	0	0.510913	0	0	0	0	0	0
INRA0001285	1	30428425	722	0	0	0	0	0	0.175797	-0.121945	0.214773	0.0625	0	0	0	0	0	0.137522	0.1914	1.46344	0.625	0	0.173333	0	-0.0193114	0	0	0	0	0	0
ASGA0001818	1	30451858	723	0	0	0	0	0	0.426065	-0.121945	-0.0153217	0.0625	0	0	0	0	0	0.465211	-9	0.749666	0.625	0	0.173333	0	1.88716	0	0	0	0	0	0
ALGA0001967	1	30491512	724	0	0	0	0	0	0.312424	-0.038469	1.15058	0.0625	0	0	0	0	0	0.282966	0.866649	1.42811	0.625	0	0.173333	0	0.361795	0	0	0	0	0	0
H3GA0001212	1	30540826	725	0	0	0	0	0	0.104664	-9	0.516084	0.0625	0	0	0	0	0	0.0671214	-0.0994148	1.73823	0.625	0	0.16	0	-0.519577	0	0	0	0	0	0
ASGA0001819	1	30626009	726	0	0	0	0	0	0.33469	-9	-0.0457288	0.0625	0	0	0	0	0	0.231156	-0.903093	1.54868	0.625	0	0.146667	0	-0.09283	0	0	0	0	0	0
ASGA0001823	1	30651795	727	0	0	0	0	0	0.00769353	0.226695	1.00435	0.0625	0	0	0	0	0	0.0203329	-9	1.5431	0.625	0	0.146667	0	-1.1793	0	0	0	0	0	0
MARC0022961	1	30682978	728	0	0	0	0	0	0.239528	1.45438	0.761796	0.0625	0	0	0	0	0	0.250082	-0.903093	1.37789	0.625	0	0.133333	0	0.755281	0	0	0	0	0	0
H3GA0001219	1	30719576	729	0	0	0	0	0	0.295391	1.12079	0.883942	0.0625	0	0	0	0	0	0.305642	-0.903093	1.4488	0.625	0	0.133333	0	0.462617	0	0	0	0	0	0
MARC0112693	1	30734120	730	0	0	0	0	0	0.154037	1.46178	1.54967	0.0625	0	0	0	0	0	0.00650323	-0.102698	1.8121	0.625	0	0.133333	0	-1.00516	0	0	0	0	0	0
H3GA0001223	1	30769583	731	0	0	0	0	0	0.118511	1.12135	1.52853	0.0625	0	0	0	0	0	0.475446	-0.6312	2.06753	0.625	0	0.133333	0	-0.225732	0	0	0	0	0	0
ASGA0001838	1	30781169	732	0	0	0	0	0	0.102196	1.64299	0.76944	0.0625	0	0	0	0	0	0.141659	-9	1.41448	0.625	0	0.133333	0	-0.930043	0	0	0	0	0	0
H3GA0001217	1	30809176	733	0	0	0	0	0	0.31732	-0.517495	1.00184	0.0625	0	0	0	0	0	0.371494	-0.101857	0.911191	0.625	0	0.133333	0	0.530787	0	0	0	0	0	0
ALGA0001984	1	30838833	734	0	0	0	0	0	0.350452	-0.206421	0.913212	0.0625	0	0	0	0	0	0.460533	-0.101857	0.834067	0.625	0	0.133333	0	1.69697	0	0	0	0	0	0
ALGA0124106	1	30920321	735	0	0	0	0	0	0.166369	-0.236635	0.904821	0.0625	0	0	0	0	0	0.177164	-1.52738	1.39452	0.625	0	0.133333	0	1.36914	0	0	0	0	0	0
ASGA0096616	1	30940839	736	0	0	0	0	0	0.175623	-0.236635	1.13743	0.0625	0	0	0	0	0	0.463442	-9	0.80125	0.625	0	0.133333	0	0.750846	0	0	0	0	0	0
ASGA0082396	1	30941797	737	0	0	0	0	0	0.369318	-0.502831	1.73347	0.0625	0	0	0	0	0	0.305562	-9	1.42038	0.625	0	0.133333	0	-1.82159	0	0	0	0	0	0
ALGA0106992	1	30962276	738	0	0	0	0	0	0.298678	1.06736	1.22042	0.0625	0	0	0	0	0	0.445929	0.876592	1.6153	0.625	0	0.12	0	-0.510481	0	0	0	0	0	0
ASGA0094502	1	30978281	739	0	0	0	0	0	0.244291	-0.634803	1.12167	0.0625	0	0	0	0	0	0.267532	-0.103282	1.09144	0.625	0	0.12	0	0.752048	0	0	0	0	0	0
ALGA0107451	1	31008523	740	0	0	0	0	0	0.175923	0.87212	1.5526	0.0625	0	0	0	0	0	0.0660034	-0.103282	1.56543	0.625	0	0.12	0	-0.214355	0	0	0	0	0	0
ASGA0001842	1	31031943	741	2	0	0	0	0	0.698825	-0.112148	-0.0786635	0.0625	0	0	0	0	0	0.603558	-1.54122	1.47419	0.625	0	0.12	0	2.05375	0	0	0	0	0	0
ALGA0116591	1	31038143	742	0	0	0	0	0	0.208533	-0.635642	1.20168	0.0625	0	0	0	0	0	0.185597	-1.54122	1.73318	0.625	0	0.12	0	0.684933	0	0	0	0	0	0
MARC0053321	1	31083972	743	0	0	0	0	0	0.0896728	-9	0.190556	0.0625	0	0	0	0	0	0.0484434	-0.0864823	1.4164	0.625	0	0.12	0	0.247071	0	0	0	0	0	0
MARC0105202	1	31113659	744	0	0	0	0	0	0.0530108	-0.985956	0.355911	0.0625	0	0	0	0	0	0.0530108	-0.351931	1.25666	0.625	0	0.12	0	0.768548	0	0	0	0	0	0
ASGA0085617	1	31197743	745	0	0	0	0	0	0.261769	0.863476	1.67896	0.0625	0	0	0	0	0	0.0953334	-9	1.44298	0.625	0	0.12	0	-0.782846	0	0	0	0	0	0
MARC0034351	1	31199004	746	0	0	0	0	0	0.261769	0.863476	1.67896	0.0625	0	0	0	0	0	0.0953334	-9	1.44298	0.625	0	0.12	0	-0.782846	0	0	0	0	0	0
H3GA0001228	1	31202546	747	0	0	0	0	0	0.383005	0.632572	0.243451	0.0625	0	0	0	0	0	0.180846	-0.351931	1.06672	0.625	0	0.12	0	0.434923	0	0	0	0	0	0
ALGA0002000	1	31220287	748	0	0	0	0	0	0.175829	-0.116205	0.660814	0.0625	0	0	0	0	0	0.219416	-9	1.46911	0.625	0	0.12	0	-1.49907	0	0	0	0	0	0
ALGA0002013	1	31255364	749	0	0	0	0	0	0.510706	-0.301496	-0.012442	0.0625	0	0	0	0	0	0.495903	-0.351931	0.806853	0.625	0	0.12	0	1.47072	0	0	0	0	0	0
ALGA0002020	1	31274799	750	0	0	0	0	0	0.216084	-0.319794	1.06485	0.0625	0	0	0	0	0	0.275132	-0.351931	1.01814	0.625	0	0.12	0	0.229988	0	0	0	0	0	0
ASGA0001863	1	31368200	751	0	0	0	0	0	0.0757091	-0.0899607	0.417784	0.0625	0	0	0	0	0	0.107687	-9	1.17113	0.625	0	0.12	0	-0.575253	0	0	0	0	0	0
ALGA0002036	1	31382948	752	0	0	0	0	0	0.226955	1.02958	0.611146	0.0625	0	0	0	0	0	0.229638	-0.0852655	0.954937	0.625	0	0.12	0	1.23853	0	0	0	0	0	0
ASGA0001858	1	31422428	753	0	0	0	0	0	0.467669	0.818234	1.90461	0.0625	0	0	0	0	0	-9	-9	1.70186	0.625	0	0.12	0	-9	0	0	0	0	0	0
MARC0068736	1	31445702	754	0	0	0	0	0	0.273926	-0.080153	0.632462	0.0625	0	0	0	0	0	0.327977	-9	1.38274	0.625	0	0.12	0	-1.44061	0	0	0	0	0	0
H3GA0001233	1	31466142	755	0	0	0	0	0	0.356658	-0.639647	0.903738	0.0625	0	0	0	0	0	0.423101	0.874237	1.04505	0.625	0	0.12	0	1.45631	0	0	0	0	0	0
MARC0096577	1	31489045	756	0	0	0	0	0	0.0197554	-9	0.471126	0.0625	0	0	0	0	0	0.0354148	-9	1.38682	0.625	0	0.12	0	-1.90912	0	0	0	0	0	0
M1GA0000885	1	31522170	757	0	0	0	0	0	0.20403	0.873201	1.56125	0.0625	0	0	0	0	0	0.094149	-9	1.23967	0.625	0	0.12	0	-1.00048	0	0	0	0	0	0
ALGA0002025	1	31545655	758	0	0	0	0	0	0.467669	0.873201	1.81209	0.0625	0	0	0	0	0	-9	-9	1.51152	0.625	0	0.12	0	-9	0	0	0	0	0	0
INRA0001363	1	31655443	759	0	0	0	0	0	0.0386605	-9	0.505151	0.0625	0	0	0	0	0	0.0172662	-0.353864	1.56782	0.625	0	0.12	0	-9	0	0	0	0	0	0
ALGA0002050	1	31685020	760	0	0	0	0	0	0.225465	1.66132	0.235562	0.0625	0	0	0	0	0	0.210611	-0.0868313	1.13365	0.625	0	0.12	0	0.328677	0	0	0	0	0	0
ASGA0001873	1	31697210	761	0	0	0	0	0	0.0892731	0.609077	1.1254	0.0625	0	0	0	0	0	0.302984	-0.915193	1.74369	0.625	0	0.12	0	-0.137728	0	0	0	0	0	0
H3GA0001242	1	31711533	762	0	0	0	0	0	0.230893	-0.125911	1.35123	0.0625	0	0	0	0	0	0.35862	-0.647437	1.72181	0.625	0	0.12	0	0.273111	0	0	0	0	0	0
MARC0016585	1	31726550	763	0	0	0	0	0	0.0189217	0.382442	0.782585	0.0625	0	0	0	0	0	0.0178552	-0.919508	1.93637	0.625	0	0.12	0	0.113274	0	0	0	0	0	0
ALGA0002069	1	31748311	764	0	0	0	0	0	0.263055	-0.228773	0.396128	0.0625	0	0	0	0	0	0.247849	-0.087427	1.18247	0.625	0	0.12	0	-0.247458	0	0	0	0	0	0
ALGA0002071	1	31769330	765	0	0	0	0	0	-9	-9	0.894402	0.0625	0	0	0	0	0	-9	-9	1.67819	0.625	0	0.12	0	-9	0	0	0	0	0	0
H3GA0001247	1	31819005	766	0	0	0	0	0	0.105827	-0.726439	1.41165	0.0625	0	0	0	0	0	0.38703	-0.087427	1.27087	0.625	0	0.12	0	0.151697	0	0	0	0	0	0
ASGA0001879	1	31848478	767	0	0	0	0	0	0.427237	-0.22061	0.187668	0.0625	0	0	0	0	0	0.471139	-9	0.669283	0.625	0	0.12	0	-0.816752	0	0	0	0	0	0
INRA0001396	1	31917804	768	0	0	0	0	0	-9	-9	0.891935	0.0625	0	0	0	0	0	-9	-9	1.65202	0.625	0	0.12	0	-9	0	0	0	0	0	0
ALGA0002083	1	31932239	769	0	0	0	0	0	0.0845165	0.624058	1.03884	0.0625	0	0	0	0	0	0.289253	-9	0.562007	0.625	0	0.12	0	0.784019	0	0	0	0	0	0
MARC0036088	1	31952459	770	0	0	0	0	0	0.184663	-9	0.392484	0.0625	0	0	0	0	0	0.184663	-9	1.11835	0.625	0	0.12	0	-0.0439057	0	0	0	0	0	0
ALGA0002094	1	32097549	771	0	0	0	0	0	0.147846	0.624058	1.45266	0.0625	0	0	0	0	0	0.112749	-9	1.01046	0.625	0	0.12	0	0.199515	0	0	0	0	0	0
ALGA0002097	1	32130514	772	0	0	0	0	0	0.0250469	-9	0.524738	0.0625	0	0	0	0	0	0.0250469	-9	1.30225	0.625	0	0.12	0	-1.57086	0	0	0	0	0	0
H3GA0001255	1	32166894	773	0	0	0	0	0	0.182749	-0.992767	1.0978	0.0625	0	0	0	0	0	0.20285	-0.617896	1.23431	0.625	0	0.106667	0	0.013092	0	0	0	0	0	0
ALGA0002105	1	32205169	774	0	0	0	0	0	0.176961	-0.40288	0.953959	0.0625	0	0	0	0	0	0.331557	-9	0.563383	0.625	0	0.106667	0	1.39416	0	0	0	0	0	0
MARC0060741	1	32222594	775	0	0	0	0	0	0.0172303	0.225025	1.44832	0.0625	0	0	0	0	0	0.364821	0.876029	1.68521	0.625	0	0.106667	0	0.602143	0	0	0	0	0	0
MARC0088758	1	32238192	776	0	0	0	0	0	0.420854	-0.300548	0.114313	0.0625	0	0	0	0	0	0.45963	-9	0.669012	0.625	0	0.106667	0	0.622603	0	0	0	0	0	0
ASGA0001906	1	32258503	777	0	0	0	0	0	0.38222	1.03983	1.07344	0.0625	0	0	0	0	0	0.528058	-9	0.631724	0.625	0	0.106667	0	1.85068	0	0	0	0	0	0
MARC0079838	1	32303040	778	0	0	0	0	0	0.0198979	-0.0953483	1.14972	0.0625	0	0	0	0	0	0.0665135	-0.638563	2.21896	0.625	0	0.106667	0	-1.30847	0	0	0	0	0	0
ASGA0001909	1	32310471	779	0	0	0	0	0	0.229164	-1.19576	1.29849	0.0625	0	0	0	0	0	0.444366	-0.10596	1.18478	0.625	0	0.106667	0	-0.397677	0	0	0	0	0	0
ASGA0001911	1	32337588	780	0	0	0	0	0	0.170524	-0.193713	0.936236	0.0625	0	0	0	0	0	0.200833	-0.638962	1.25565	0.625	0	0.106667	0	-0.31208	0	0	0	0	0	0
MARC0034894	1	32403316	781	0	0	0	0	0	0.138832	0.0156146	1.35008	0.0625	0	0	0	0	0	0.0225934	-0.371422	1.22953	0.625	0	0.106667	0	0.0554051	0	0	0	0	0	0
ALGA0002123	1	32440003	782	0	0	0	0	0	0.0958787	-9	0.436401	0.0625	0	0	0	0	0	0.0457851	-0.0999745	1.47417	0.625	0	0.0533333	0	0.34669	0	0	0	0	0	0
ALGA0002127	1	32456999	783	0	0	0	0	0	0.102916	-9	0.588567	0.0625	0	0	0	0	0	0.0560533	-0.0999745	1.63908	0.625	0	0.0533333	0	-0.145341	0	0	0	0	0	0
ASGA0001915	1	32506978	784	0	0	0	0	0	0.254433	-9	0.772723	0.0625	0	0	0	0	0	0.254433	-9	1.55045	0.625	0	0.0533333	0	2.73465	0	0	0	0	0	0
DIAS0002234	1	32533869	785	0	0	0	0	0	0.27456	1.13471	1.19518	0.0625	0	0	0	0	0	0.270825	-0.911301	1.86952	0.625	0	0.0533333	0	0.474839	0	0	0	0	0	0
ASGA0001918	1	32554981	786	0	0	0	0	0	0.0319141	-9	1.25119	0.0625	0	0	0	0	0	0.00168883	-0.103023	2.38996	0.625	0	0.0533333	0	-0.88462	0	0	0	0	0	0
ALGA0002134	1	32576354	787	0	0	0	0	0	0.113746	0.544531	1.81778	0.0625	0	0	0	0	0	0.340492	-0.103023	1.75348	0.625	0	0.0533333	0	0.50622	0	0	0	0	0	0
H3GA0001269	1	32601824	788	0	0	0	0	0	0.231552	0.425582	0.934683	0.0625	0	0	0	0	0	0.205739	-1.53608	2.05214	0.625	0	0.0533333	0	1.20991	0	0	0	0	0	0
H3GA0001272	1	32620900	789	0	0	0	0	0	0.109373	0.714064	1.53741	0.0625	0	0	0	0	0	0.205298	-1.53608	2.30053	0.625	0	0.0533333	0	0.248262	0	0	0	0	0	0
M1GA0000899	1	32635380	790	0	0	0	0	0	0.0446602	-9	1.19346	0.0625	0	0	0	0	0	0.00980606	-0.0723492	2.35884	0.625	0	0.0533333	0	-0.660033	0	0	0	0	0	0
MARC0095022	1	32654000	791	0	0	0	0	0	0.0839442	0.399124	1.4033	0.0625	0	0	0	0	0	0.116427	-9	2.05481	0.625	0	0.0533333	0	2.07141	0	0	0	0	0	0
MARC0113507	1	32683141	792	0	0	0	0	0	0.244894	-9	0.518137	0.0625	0	0	0	0	0	0.191017	-0.0723492	1.61771	0.625	0	0.0533333	0	1.69963	0	0	0	0	0	0
MARC0051909	1	32709821	793	0	0	0	0	0	0.422908	-0.262143	0.911114	0.0625	0	0	0	0	0	0.463099	-9	1.52337	0.625	0	0.0533333	0	-0.913403	0	0	0	0	0	0
ALGA0002156	1	32731388	794	0	0	0	0	0	0.120956	-0.278375	0.49956	0.0625	0	0	0	0	0	0.161952	-9	1.11785	0.625	0	0.0533333	0	2.00335	0	0	0	0	0	0
MARC0058102	1	32750552	795	0	0	0	0	0	-0.0165675	2.04505	1.50692	0.0625	0	0	0	0	0	-0.020049	0.163744	2.26344	0.625	0	0.0533333	0	1.01139	0	0	0	0	0	0
ALGA0002166	1	32778544	796	0	0	0	0	0	0.0854452	-0.858247	1.59348	0.0625	0	0	0	0	0	0.197177	-0.939433	1.99952	0.625	0	0.04	0	0.19192	0	0	0	0	0	0
ALGA0002174	1	32801848	797	0	0	0	0	0	-0.00638458	0.844286	1.33529	0.0625	0	0	0	0	0	0.184905	-9	1.27021	0.6875	0	0.04	0	-0.812133	0	0	0	0	0	0
MARC0063319	1	32849244	798	0	0	0	0	0	0.126599	-9	0.933664	0.0625	0	0	0	0	0	0.0835559	0.0238339	2.35499	0.6875	0	0.04	0	-0.327248	0	0	0	0	0	0
ALGA0002175	1	32867710	799	0	0	0	0	0	0.0863076	-0.930305	0.816632	0.0625	0	0	0	0	0	0.135464	0.0238339	1.52057	0.6875	0	0.04	0	1.18289	0	0	0	0	0	0
ALGA0002179	1	32919096	800	0	0	0	0	0	0.0153075	-9	1.0863	0.0625	0	0	0	0	0	0.0153075	-9	2.21722	0.6875	0	0.04	0	-1.59848	0	0	0	0	0	0
ALGA0002190	1	32969898	801	0	0	0	0	0	0.354602	-9	0.253719	0.0625	0	0	0	0	0	0.285673	0.0238339	1.59556	0.6875	0	0.04	0	0.186536	0	0	0	0	0	0
ASGA0001965	1	32981735	802	0	0	0	0	0	0.272166	-0.0744503	2.3778	0.0625	0	0	0	0	0	0.152923	-9	2.40108	0.6875	0	0.04	0	-9	0	0	0	0	0	0
ASGA0001969	1	33008187	803	0	0	0	0	0	0.297927	-9	0.158807	0.0625	0	0	0	0	0	0.297927	-9	1.2735	0.6875	0	0.04	0	1.71539	0	0	0	0	0	0
ALGA0002193	1	33019987	804	0	0	0	0	0	0.236306	-0.951518	0.997325	0.0625	0	0	0	0	0	0.300809	0.0238339	1.74393	0.6875	0	0.04	0	0.390698	0	0	0	0	0	0
ALGA0002197	1	33036247	805	0	0	0	0	0	0.141467	1.28221	0.974279	0.0625	0	0	0	0	0	0.300207	-9	1.2417	0.6875	0	0.04	0	0.0422637	0	0	0	0	0	0
ALGA0002199	1	33058777	806	0	0	0	0	0	0.0963339	-9	1.07132	0.0625	0	0	0	0	0	0.0963339	-9	2.10194	0.6875	0	0.04	0	-0.794085	0	0	0	0	0	0
ALGA0002206	1	33095690	807	0	0	0	0	0	0.289664	-9	0.510792	0.0625	0	0	0	0	0	0.289664	-9	1.4945	0.6875	0	0.04	0	-0.435193	0	0	0	0	0	0
MARC0019969	1	33117279	808	0	0	0	0	0	0.18976	-0.859059	0.658743	0.0625	0	0	0	0	0	0.240596	0.0238339	1.25654	0.6875	0	0.04	0	-0.392664	0	0	0	0	0	0
MARC0088139	1	33256656	809	0	0	0	0	0	0.183436	-0.859059	0.672439	0.0625	0	0	0	0	0	0.238806	0.0238339	1.27138	0.6875	0	0.04	0	-0.109918	0	0	0	0	0	0
ASGA0098614	1	33381115	810	0	0	0	0	0	0.0798897	0.670761	0.946212	0.0625	0	0	0	0	0	0.280687	0.0238339	1.3978	0.6875	0	0.04	0	0.231018	0	0	0	0	0	0
ALGA0104675	1	33384401	811	0	0	0	0	0	0.140457	-1.01509	1.3714	0.0625	0	0	0	0	0	0.202576	-9	1.95025	0.6875	0	0.04	0	-1.00278	0	0	0	0	0	0
ASGA0001988	1	33440954	812	0	0	0	0	0	0.288389	-9	-0.0690294	0.0625	0	0	0	0	0	0.221269	0.0238339	1.38489	0.6875	0	0.04	0	-0.154176	0	0	0	0	0	0
H3GA0001306	1	33461810	813	0	0	0	0	0	0.356804	-0.328609	1.80471	0.0625	0	0	0	0	0	0.315097	-0.6698	2.3399	0.3125	0	0.04	0	0.940815	0	0	0	0	0	0
ALGA0002230	1	33499248	814	0	0	0	0	0	0.0940189	0.594033	1.99025	0.0625	0	0	0	0	0	0.148636	-9	1.53231	0.3125	0	0.04	0	0.013356	0	0	0	0	0	0
ALGA0002231	1	33510956	815	0	0	0	0	0	0.300188	0.862278	1.85237	0.0625	0	0	0	0	0	0.29811	-0.498831	2.44324	0.25	0	0.0133333	0	0.718812	0	0	0	0	0	0
ALGA0002219	1	33550287	816	0	0	0	0	0	0.204707	0.716481	1.95222	0.0625	0	0	0	0	0	0.262334	-0.756628	2.62816	0.25	0	0.0133333	0	-0.152666	0	0	0	0	0	0
ASGA0001985	1	33581035	817	0	0	0	0	0	0.0899351	0.892923	1.93509	0.0625	0	0	0	0	0	0.244876	-0.408499	1.64781	0.25	0	0.0133333	0	0.248159	0	0	0	0	0	0
MARC0092631	1	33595231	818	0	0	0	0	0	0.150422	0.879246	1.85643	0.0625	0	0	0	0	0	0.30686	-0.481236	3.0762	0.25	0	0.0133333	0	-2.13167	0	0	0	0	0	0
ASGA0001995	1	33609434	819	0	0	0	0	0	0.458932	-9	1.24234	0.0625	0	0	0	0	0	0.458932	-9	2.07553	0.25	0	0.0133333	0	-2.26082	0	0	0	0	0	0
ALGA0002234	1	33631688	820	0	0	0	0	0	0.458932	-9	1.24234	0.0625	0	0	0	0	0	0.458932	-9	2.07553	0.25	0	0.0133333	0	-2.26082	0	0	0	0	0	0
ASGA0002001	1	33651390	821	0	0	0	0	0	0.0775176	0.26766	1.68189	0.0625	0	0	0	0	0	0.303919	-9	1.29116	0.25	0	0.0133333	0	0.377625	0	0	0	0	0	0
ASGA0002002	1	33674040	822	0	0	0	0	0	0.0397513	-0.00163765	1.42146	0.0625	0	0	0	0	0	0.0803192	-9	1.78661	0.25	0	0.0133333	0	1.78437	0	0	0	0	0	0
ALGA0002237	1	33695944	823	0	0	0	0	0	0.092674	-9	1.04983	0.0625	0	0	0	0	0	0.092674	-9	1.73305	0.25	0	0.0133333	0	-1.00248	0	0	0	0	0	0
INRA0001515	1	33720247	824	0	0	0	0	0	0.285583	0.060804	1.61669	0.0625	0	0	0	0	0	0.391984	-9	1.30326	0.25	0	0.0133333	0	-0.83414	0	0	0	0	0	0
MARC0022141	1	33928684	825	0	0	0	0	0	0.309743	0.122592	1.48235	0.0625	0	0	0	0	0	0.423128	-9	1.22391	0.25	0	0.0133333	0	-0.11419	0	0	0	0	0	0
ALGA0002266	1	33973260	826	0	0	0	0	0	0.226564	-9	0.604758	0.0625	0	0	0	0	0	0.226564	-9	1.23023	0.25	0	0.0133333	0	-0.237637	0	0	0	0	0	0
ALGA0002268	1	34001467	827	0	0	0	0	0	0.173859	-1.64802	1.4469	0.0625	0	0	0	0	0	0.184297	-0.313488	1.96036	0.25	0	0.0133333	0	-1.27341	0	0	0	0	0	0
ALGA0002273	1	34034434	828	0	0	0	0	0	0.144828	1.6378	1.68036	0.0625	0	0	0	0	0	0.284219	-0.313488	1.59618	0.25	0	0.0133333	0	0.715139	0	0	0	0	0	0
MARC0046194	1	34066815	829	0	0	0	0	0	0.0685987	1.6378	1.59475	0.0625	0	0	0	0	0	0.239472	-9	1.21607	0.25	0	0	0	0.414611	0	0	0	0	0	0
ASGA0002034	1	34123023	830	0	0	0	0	0	0.0685987	1.6378	1.59475	0.0625	0	0	0	0	0	0.239472	-9	1.21607	0.25	0	0	0	0.414611	0	0	0	0	0	0
ALGA0002281	1	34153658	831	0	0	0	0	0	0.184366	2.25225	1.49866	0.0625	0	0	0	0	0	0.269853	-9	1.63909	0.25	0	0	0	-0.980097	0	0	0	0	0	0
MARC0094181	1	34167152	832	0	0	0	0	0	0.0685987	1.67926	1.61502	0.0625	0	0	0	0	0	0.239472	-9	1.25875	0.25	0	0	0	0.472085	0	0	0	0	0	0
H3GA0001331	1	34184694	833	0	0	0	0	0	0.138815	1.67926	1.65685	0.0625	0	0	0	0	0	0.284042	-9	1.30408	0.25	0	0	0	0.550311	0	0	0	0	0	0
ASGA0002040	1	34225991	834	0	0	0	0	0	0.0718792	1.67926	1.6273	0.0625	0	0	0	0	0	0.244947	-9	1.27206	0.25	0	0	0	0.512877	0	0	0	0	0	0
ALGA0002286	1	34248937	835	0	0	0	0	0	0.148015	-0.221038	2.24215	0.0625	0	0	0	0	0	0.148015	-0.0414107	2.74152	0.25	0	0	0	-0.992155	0	0	0	0	0	0
H3GA0001332	1	34298900	836	0	0	0	0	0	0.215264	-9	1.11586	0.0625	0	0	0	0	0	0.235202	-9	1.68452	0.375	0	0	0	-1.05851	0	0	0	0	0	0
ALGA0002292	1	34311407	837	0	0	0	0	0	0.0996646	-0.293112	1.90934	0.0625	0	0	0	0	0	0.156252	0.217771	2.93204	0.3125	0	0	0	-0.564382	0	0	0	0	0	0
ASGA0002046	1	34333613	838	0	0	0	0	0	0.111609	2.42406	2.13598	0.0625	0	0	0	0	0	0.181185	-9	2.13857	0.3125	0	0	0	1.84349	0	0	0	0	0	0
H3GA0001339	1	34364792	839	0	0	0	0	0	0.185227	0.11902	1.80244	0.0625	0	0	0	0	0	0.173843	-9	1.80136	0.3125	0	0.0133333	0	0.613989	0	0	0	0	0	0
ALGA0002298	1	34392026	840	0	0	0	0	0	0.0633137	1.09583	1.82731	0.0625	0	0	0	0	0	0.22585	-9	1.52209	0.3125	0	0.0133333	0	0.0989754	0	0	0	0	0	0
ALGA0002301	1	34410841	841	0	0	0	0	0	0.0503777	-9	1.61529	0.0625	0	0	0	0	0	0.0503777	-9	2.67298	0.3125	0	0.0133333	0	-9	0	0	0	0	0	0
ALGA0002302	1	34437536	842	0	0	0	0	0	0.0599245	1.4254	1.80782	0.0625	0	0	0	0	0	0.200825	-9	1.54956	0.3125	0	0.0133333	0	0.470203	0	0	0	0	0	0
H3GA0001344	1	34497061	843	0	0	0	0	0	0.226471	1.39753	1.97535	0.0625	0	0	0	0	0	0.38877	-9	1.63767	0.3125	0	0.0133333	0	0.146201	0	0	0	0	0	0
ALGA0002310	1	34510880	844	0	0	0	0	0	0.0226692	0.069881	2.00281	0.0625	0	0	0	0	0	0.205629	-9	1.71867	0.3125	0	0.0133333	0	0.325797	0	0	0	0	0	0
ASGA0002068	1	34565495	845	0	0	0	0	0	0.0476244	0.188112	1.77453	0.0625	0	0	0	0	0	0.437677	-0.015675	2.52802	0.3125	0	0.0133333	0	2.03294	0	0	0	0	0	0
ASGA0002073	1	34592715	846	0	0	0	0	0	0.138672	-0.179401	1.05135	0.0625	0	0	0	0	0	0.203564	-9	1.55064	0.3125	0	0.0133333	0	0.316945	0	0	0	0	0	0
ALGA0002331	1	34651412	847	0	0	0	0	0	0.12519	0.729668	2.34134	0.0625	0	0	0	0	0	0.290305	-0.133416	2.89942	0.3125	0	0.0133333	0	-1.41355	0	0	0	0	0	0
ALGA0002334	1	34682914	848	0	0	0	0	0	0.0342421	1.98128	1.71522	0.0625	0	0	0	0	0	0.155671	-9	1.30159	0.3125	0	0.0133333	0	0.686669	0	0	0	0	0	0
ASGA0002086	1	34711558	849	0	0	0	0	0	0.200545	-9	1.24821	0.0625	0	0	0	0	0	0.200545	-9	1.8348	0.3125	0	0.0133333	0	1.26182	0	0	0	0	0	0
ASGA0002087	1	34723268	850	0	0	0	0	0	0.174476	-0.118647	1.0535	0.0625	0	0	0	0	0	0.108984	-1.59054	1.91406	0.25	0	0.0133333	0	0.626275	0	0	0	0	0	0
MARC0087159	1	34735325	851	0	0	0	0	0	0.0946435	-9	1.31904	0.0625	0	0	0	0	0	0.0804008	-1.59054	2.58871	0.25	0	0.0133333	0	-2.05255	0	0	0	0	0	0
ASGA0002096	1	34838641	852	0	0	0	0	0	0.0818034	0.50437	1.00867	0.0625	0	0	0	0	0	0.163238	-9	0.968725	0.25	0	0.0133333	0	0.345784	0	0	0	0	0	0
ALGA0002350	1	34859535	853	0	0	0	0	0	0.153041	-0.150217	1.14568	0.0625	0	0	0	0	0	0.238765	-0.134257	2.30356	0.25	0	0.0133333	0	1.07723	0	0	0	0	0	0
ALGA0002351	1	34875287	854	0	0	0	0	0	0.0445069	0.627628	1.06802	0.0625	0	0	0	0	0	0.0837015	-0.134257	2.0168	0.25	0	0.0133333	0	0.55598	0	0	0	0	0	0
CASI0009448	1	34899680	855	0	0	0	0	0	0.119566	1.63795	1.72079	0.0625	0	0	0	0	0	0.201602	-0.134257	2.27181	0.25	0	0.0133333	0	-0.112472	0	0	0	0	0	0
ASGA0002111	1	34926988	856	0	0	0	0	0	0.226988	-1.22512	0.778843	0.0625	0	0	0	0	0	0.265802	-9	1.19764	0.25	0	0.0133333	0	0.415156	0	0	0	0	0	0
MARC0024599	1	34960380	857	0	0	0	0	0	0.0425584	-0.31127	1.27043	0.0625	0	0	0	0	0	0.151667	-9	1.20686	0.25	0	0.0133333	0	1.01074	0	0	0	0	0	0
ASGA0002114	1	34974604	858	0	0	0	0	0	-0.0135167	-0.601024	1.72398	0.0625	0	0	0	0	0	0.169743	-9	1.1673	0.25	0	0.0133333	0	0.525266	0	0	0	0	0	0
H3GA0001355	1	34993536	859	0	0	0	0	0	0.120871	-0.0898678	1.3096	0.0625	0	0	0	0	0	0.286449	-9	0.930405	0.25	0	0.04	0	-0.162298	0	0	0	0	0	0
H3GA0001359	1	35046144	860	0	0	0	0	0	0.150562	-0.190284	0.707371	0.0625	0	0	0	0	0	0.136003	0.540715	1.4443	0.25	0	0.04	0	0.392263	0	0	0	0	0	0
INRA0001627	1	35065607	861	0	0	0	0	0	0.0730913	-0.582413	0.502199	0.0625	0	0	0	0	0	0.126372	-9	0.818002	0.25	0	0.04	0	0.723857	0	0	0	0	0	0
ALGA0002382	1	35135488	862	0	0	0	0	0	0.0704362	0.305374	0.813333	0.0625	0	0	0	0	0	0.0552441	-1.59443	1.5843	0.25	0	0.04	0	0.963388	0	0	0	0	0	0
ASGA0089180	1	35145575	863	0	0	0	0	0	0.0388088	0.0817151	1.37694	0.0625	0	0	0	0	0	0.0379669	-0.497166	1.79399	0.25	0	0.04	0	0.899498	0	0	0	0	0	0
H3GA0001364	1	35166033	864	0	0	0	0	0	0.00775352	0.0398234	1.26058	0.0625	0	0	0	0	0	0.381212	-9	1.55825	0.6875	0	0.04	0	0.827946	0	0	0	0	0	0
MARC0021116	1	35203684	865	0	0	0	0	0	-0.0102174	-9	0.906861	0.0625	0	0	0	0	0	-0.0102174	-9	2.00501	0.6875	0	0.0533333	0	-9	0	0	0	0	0	0
ASGA0002122	1	35233564	866	0	0	0	0	0	0.044012	-0.284196	1.26614	0.0625	0	0	0	0	0	0.236872	-9	1.02535	0.6875	0	0.0533333	0	0.0127607	0	0	0	0	0	0
DIAS0004542	1	35258448	867	0	0	0	0	0	0.131906	0.903865	0.765533	0.0625	0	0	0	0	0	0.174771	0.827506	1.35016	0.6875	0	0.0533333	0	-0.074877	0	0	0	0	0	0
ALGA0116136	1	35281289	868	0	0	0	0	0	0.0935563	-0.522609	0.535081	0.0625	0	0	0	0	0	0.144101	-9	1.10292	0.6875	0	0.0533333	0	0.848895	0	0	0	0	0	0
DIAS0002497	1	35373798	869	0	0	0	0	0	0.12375	-0.478189	1.21954	0.0625	0	0	0	0	0	0.230923	0.0700916	1.18648	0.6875	0	0.0666667	0	0.497256	0	0	0	0	0	0
INRA0001633	1	35387799	870	0	0	0	0	0	0.0793937	0.0467556	1.1351	0.0625	0	0	0	0	0	0.119609	0.804042	1.44777	0.6875	0	0.0666667	0	-0.329804	0	0	0	0	0	0
H3GA0001369	1	35500839	871	0	0	0	0	0	0.150128	0.0467556	0.954422	0.0625	0	0	0	0	0	0.214166	0.804042	1.25196	0.6875	0	0.0666667	0	0.466177	0	0	0	0	0	0
ASGA0002137	1	35590847	872	0	0	0	0	0	0.0851335	0.0467556	1.24404	0.0625	0	0	0	0	0	0.167528	-9	1.17758	0.6875	0	0.0933333	0	-0.843592	0	0	0	0	0	0
MARC0095826	1	35621025	873	0	0	0	0	0	0.125515	1.52974	1.82648	0.0625	0	0	0	0	0	0.0471954	1.46419	2.03119	0.6875	0	0.0933333	0	-0.505073	0	0	0	0	0	0
ASGA0002142	1	35640935	874	0	0	0	0	0	0.0869872	-0.0711749	0.994791	0.0625	0	0	0	0	0	0.105226	3.06141	1.32149	0.6875	0	0.0933333	0	0.138546	0	0	0	0	0	0
ASGA0002146	1	35664081	875	0	0	0	0	0	0.102137	-0.319451	1.01176	0.0625	0	0	0	0	0	0.150315	0.0603433	1.39737	0.6875	0	0.0933333	0	-0.246846	0	0	0	0	0	0
H3GA0001381	1	35702627	876	0	0	0	0	0	0.114658	-0.138677	1.32046	0.0625	0	0	0	0	0	0.131546	0.0603433	1.36911	0.6875	0	0.0933333	0	-0.120923	0	0	0	0	0	0
ASGA0002153	1	35715018	877	0	0	0	0	0	0.0783967	-0.0709734	1.09559	0.0625	0	0	0	0	0	0.133435	0.838813	1.4689	0.6875	0	0.0933333	0	0.305284	0	0	0	0	0	0
MARC0098037	1	35734593	878	0	0	0	0	0	0.0787004	-1.20353	1.03518	0.0625	0	0	0	0	0	0.150025	-9	1.39899	0.6875	0	0.0933333	0	-1.08188	0	0	0	0	0	0
MARC0058870	1	35754427	879	0	0	0	0	0	0.0769838	-0.404517	1.42835	0.0625	0	0	0	0	0	0.322315	-9	1.25197	0.6875	0	0.0933333	0	-0.145197	0	0	0	0	0	0
ASGA0002159	1	35772766	880	0	0	0	0	0	0.31379	-0.145104	0.637067	0.0625	0	0	0	0	0	0.279722	1.47975	1.66599	0.6875	0	0.0933333	0	0.682058	0	0	0	0	0	0
ALGA0002423	1	35816392	881	0	0	0	0	0	0.0545378	-0.337743	1.4232	0.0625	0	0	0	0	0	0.145456	-9	1.45083	0.6875	0	0.0933333	0	1.21721	0	0	0	0	0	0
ALGA0002427	1	35842771	882	0	0	0	0	0	0.145752	0.0213629	1.14309	0.0625	0	0	0	0	0	0.201862	0.0639446	1.34487	0.6875	0	0.0933333	0	0.141337	0	0	0	0	0	0
MARC0036030	1	35987086	883	0	0	0	0	0	0.326668	-0.138273	1.23411	0.0625	0	0	0	0	0	0.43728	0.0639446	1.61023	0.6875	0	0.0933333	0	-0.53074	0	0	0	0	0	0
H3GA0001389	1	36021536	884	0	0	0	0	0	0.0390196	-0.940135	1.13384	0.0625	0	0	0	0	0	-9	-9	1.70212	0.6875	0	0.0933333	0	-9	0	0	0	0	0	0
H3GA0001392	1	36045354	885	0	0	0	0	0	0.134902	1.09263	1.14288	0.0625	0	0	0	0	0	0.236585	0.0639446	1.09322	0.6875	0	0.0933333	0	-0.0417193	0	0	0	0	0	0
ALGA0002445	1	36111041	886	0	0	0	0	0	0.111199	1.09263	1.16993	0.0625	0	0	0	0	0	0.229679	2.23437	1.0203	0.6875	0	0.0933333	0	0.187125	0	0	0	0	0	0
H3GA0001394	1	36130080	887	0	0	0	0	0	0.220691	-1.01429	1.04767	0.0625	0	0	0	0	0	0.206639	0.0592597	2.00184	0.6875	0	0.0933333	0	-1.11885	0	0	0	0	0	0
ASGA0097094	1	36145839	888	0	0	0	0	0	0.490498	-0.194074	0.495485	0.0625	0	0	0	0	0	0.516335	1.41986	1.49964	0.6875	0	0.0933333	0	-0.641429	0	0	0	0	0	0
H3GA0001397	1	36156801	889	0	0	0	0	0	0.18139	0.520214	1.29243	0.0625	0	0	0	0	0	0.26586	1.41986	1.37257	0.6875	0	0.0933333	0	0.15734	0	0	0	0	0	0
ALGA0002465	1	36220958	890	0	0	0	0	0	0.301655	0.425531	0.410334	0.0625	0	0	0	0	0	0.268048	0.774142	1.26052	0.6875	0	0.0933333	0	-0.091106	0	0	0	0	0	0
ALGA0002457	1	36246070	891	0	0	0	0	0	0.301283	0.592656	0.619154	0.0625	0	0	0	0	0	0.301283	0.774142	1.24776	0.6875	0	0.0933333	0	0.0881434	0	0	0	0	0	0
H3GA0001406	1	36355140	892	0	0	0	0	0	0.22347	-9	0.351275	0.0625	0	0	0	0	0	0.22347	-9	1.04438	0.6875	0	0.0933333	0	-0.608352	0	0	0	0	0	0
MARC0060121	1	36428321	893	0	0	0	0	0	0.195997	0.349384	1.54416	0.0625	0	0	0	0	0	0.263094	-9	1.50103	0.6875	0	0.106667	0	1.44587	0	0	0	0	0	0
ALGA0002480	1	36444769	894	0	0	0	0	0	0.374616	1.08228	1.34647	0.0625	0	0	0	0	0	0.544538	2.73405	1.03407	0.6875	0	0.106667	0	-0.528378	0	0	0	0	0	0
ALGA0002484	1	36506447	895	0	0	0	0	0	0.503822	-9	0.307271	0.0625	0	0	0	0	0	0.503822	-9	1.12962	0.6875	0	0.106667	0	-1.12664	0	0	0	0	0	0
ALGA0122836	1	36571998	896	0	0	0	0	0	0.342263	-9	0.189934	0.0625	0	0	0	0	0	0.306217	1.32764	1.10933	0.6875	0	0.106667	0	-0.0267754	0	0	0	0	0	0
MARC0053676	1	36576672	897	0	0	0	0	0	0.342263	-9	0.189934	0.0625	0	0	0	0	0	0.290573	0.785969	1.03759	0.6875	0	0.106667	0	-0.0267754	0	0	0	0	0	0
ASGA0002203	1	36580921	898	0	0	0	0	0	0.372965	-9	0.229304	0.0625	0	0	0	0	0	0.322308	0.785969	1.08026	0.6875	0	0.106667	0	-0.263154	0	0	0	0	0	0
H3GA0001415	1	36604527	899	0	0	0	0	0	0.231262	0.850525	1.35284	0.0625	0	0	0	0	0	0.41651	-9	0.704583	0.6875	0	0.106667	0	0.239046	0	0	0	0	0	0
ASGA0002214	1	36632413	900	0	0	0	0	0	0.177069	0.569688	0.501754	0.0625	0	0	0	0	0	0.200637	1.21083	0.938121	0.6875	0	0.106667	0	0.39086	0	0	0	0	0	0
ALGA0002493	1	36654676	901	0	0	0	0	0	0.253583	-9	0.250713	0.0625	0	0	0	0	0	0.202028	1.96872	1.12131	0.6875	0	0.106667	0	-0.433465	0	0	0	0	0	0
ALGA0002499	1	36677135	902	0	0	0	0	0	0.136984	0.692271	1.79238	0.0625	0	0	0	0	0	0.170786	-9	1.54708	0.6875	0	0.106667	0	1.8712	0	0	0	0	0	0
ALGA0002500	1	36691125	903	0	0	0	0	0	0.137094	0.328664	1.7506	0.0625	0	0	0	0	0	0.162605	3.75452	1.52781	0.6875	0	0.106667	0	1.57383	0	0	0	0	0	0
ALGA0002502	1	36711236	904	0	0	0	0	0	0.0966738	-0.0233377	1.32351	0.0625	0	0	0	0	0	0.206133	2.58623	1.28982	0.6875	0	0.106667	0	1.00927	0	0	0	0	0	0
ALGA0002505	1	36738770	905	0	0	0	0	0	-9	-9	1.16864	0.0625	0	0	0	0	0	0.0730112	0.400984	2.29421	0.6875	0	0.106667	0	-9	0	0	0	0	0	0
ALGA0002507	1	36750237	906	0	0	0	0	0	0.0486363	0.465613	1.35338	0.0625	0	0	0	0	0	0.185807	-9	0.916177	0.6875	0	0.106667	0	0.593482	0	0	0	0	0	0
MARC0022018	1	36772098	907	0	0	0	0	0	0.00519926	-0.485959	1.48349	0.0625	0	0	0	0	0	0.10929	-9	0.959304	0.6875	0	0.12	0	1.29502	0	0	0	0	0	0
ASGA0002232	1	36803455	908	0	0	0	0	0	0.371771	-9	0.133339	0.0625	0	0	0	0	0	0.371771	-9	0.963599	0.6875	0	0.12	0	-0.581576	0	0	0	0	0	0
ASGA0002239	1	36816129	909	0	0	0	0	0	0.0162254	0.728586	0.928815	0.0625	0	0	0	0	0	0.0789313	0.812544	0.954934	0.6875	0	0.12	0	0.448082	0	0	0	0	0	0
ALGA0002515	1	36837598	910	0	0	0	0	0	0.297959	0.363008	1.83253	0.0625	0	0	0	0	0	0.499661	1.03204	1.85434	0.6875	0	0.133333	0	-0.964418	0	0	0	0	0	0
ALGA0002521	1	36891730	911	0	0	0	0	0	0.00130347	0.596918	0.932817	0.0625	0	0	0	0	0	0.0954977	0.812879	0.893724	0.6875	0	0.133333	0	0.494475	0	0	0	0	0	0
ALGA0002540	1	36925896	912	0	0	0	0	0	-0.00979554	1.38261	0.980432	0.0625	0	0	0	0	0	0.0729412	0.812879	0.91541	0.6875	0	0.133333	0	0.395956	0	0	0	0	0	0
H3GA0001427	1	36945982	913	0	0	0	0	0	0.114866	0.914244	0.630397	0.0625	0	0	0	0	0	0.162228	-9	1.26805	0.6875	0	0.133333	0	-0.794255	0	0	0	0	0	0
ALGA0002534	1	36976294	914	0	0	0	0	0	0.133371	-0.390287	1.26652	0.0625	0	0	0	0	0	0.426761	1.12139	1.56585	0.6875	0	0.16	0	1.27412	0	0	0	0	0	0
H3GA0001423	1	37000384	915	0	0	0	0	0	0.323259	-9	0.187734	0.0625	0	0	0	0	0	0.323259	-9	1.04872	0.6875	0	0.16	0	-1.36796	0	0	0	0	0	0
ALGA0002523	1	37036037	916	0	0	0	0	0	-0.0065891	0.238915	0.991909	0.0625	0	0	0	0	0	0.10929	-9	0.562665	0.6875	0	0.16	0	1.11011	0	0	0	0	0	0
ALGA0002547	1	37139139	917	0	0	0	0	0	-9	-9	0.67217	0.0625	0	0	0	0	0	-9	-9	1.39381	0.6875	0	0.173333	0	-9	0	0	0	0	0	0
ASGA0002255	1	37184924	918	0	0	0	0	0	0.0880515	-9	-0.129504	0.0625	0	0	0	0	0	0.0880515	-9	0.525031	0.6875	0	0.173333	0	-0.760771	0	0	0	0	0	0
MARC0011038	1	37322417	919	0	0	0	0	0	0.0741099	1.6925	1.08142	0.0625	0	0	0	0	0	0.0914026	-9	1.15022	0.6875	0	0.173333	0	-0.859957	0	0	0	0	0	0
ASGA0002258	1	37342319	920	0	0	0	0	0	0.311302	1.51558	1.68831	0.0625	0	0	0	0	0	0.0515666	-9	1.35727	0.6875	0	0.173333	0	-9	0	0	0	0	0	0
ALGA0002557	1	37365597	921	0	0	0	0	0	0.422076	1.2732	1.75151	0.0625	0	0	0	0	0	0.0507394	1.27138	1.7087	0.6875	0	0.173333	0	-9	0	0	0	0	0	0
CADI0000177	1	37445523	922	0	0	0	0	0	0.331034	-9	0.147664	0.0625	0	0	0	0	0	0.296444	0.48946	1.16463	0.75	0	0.173333	0	-1.39982	0	0	0	0	0	0
MARC0010490	1	37481125	923	0	0	0	0	0	-9	-9	0.672461	0.0625	0	0	0	0	0	-9	-9	1.57648	0.75	0	0.173333	0	-9	0	0	0	0	0	0
H3GA0001434	1	37493994	924	0	0	0	0	0	0.191128	0.352216	0.737046	0.0625	0	0	0	0	0	0.370811	-9	0.428245	0.75	0	0.173333	0	0.114776	0	0	0	0	0	0
ASGA0002260	1	37514909	925	0	0	0	0	0	0.0678762	-0.241536	1.03657	0.0625	0	0	0	0	0	0.179417	-9	0.666756	0.75	0	0.173333	0	0.611182	0	0	0	0	0	0
MARC0043118	1	37548673	926	0	0	0	0	0	0.0668047	1.30306	1.33088	0.0625	0	0	0	0	0	0.0643425	-9	1.03434	0.75	0	0.2	0	1.33693	0	0	0	0	0	0
INRA0001732	1	37621730	927	0	0	0	0	0	0.0661844	-9	0.72824	0.0625	0	0	0	0	0	0.0661844	-9	1.26602	0.75	0	0.2	0	-9	0	0	0	0	0	0
INRA0001738	1	37719284	928	0	0	0	0	0	0.235764	-9	-0.160995	0.0625	0	0	0	0	0	0.197889	-0.0256107	0.639792	0.75	0	0.2	0	-0.496337	0	0	0	0	0	0
ASGA0002268	1	37730528	929	0	0	0	0	0	0.318898	-9	-0.149005	0.0625	0	0	0	0	0	0.279704	-0.0256107	0.652786	0.75	0	0.2	0	-0.187809	0	0	0	0	0	0
ALGA0002568	1	37774475	930	0	0	0	0	0	0.105995	0.259616	1.05515	0.0625	0	0	0	0	0	0.35519	-0.0256107	1.03491	0.75	0	0.2	0	0.931716	0	0	0	0	0	0
ASGA0002269	1	37858347	931	0	0	0	0	0	0.141781	-9	0.412982	0.0625	0	0	0	0	0	0.141781	-9	1.1021	0.75	0	0.2	0	-2.03747	0	0	0	0	0	0
INRA0001740	1	37964303	932	0	0	0	0	0	0.219775	-9	-0.258194	0.0625	0	0	0	0	0	0.241163	-9	0.259562	0.75	0	0.2	0	-0.295902	0	0	0	0	0	0
H3GA0001440	1	38105798	933	0	0	0	0	0	0.249738	-9	-0.262283	0.0625	0	0	0	0	0	0.193932	0.627729	0.637073	0.75	0	0.2	0	-0.203972	0	0	0	0	0	0
MARC0059970	1	38216523	934	0	0	0	0	0	0.501654	-9	0.055722	0.0625	0	0	0	0	0	0.523161	-9	0.598043	0.75	0	0.2	0	-1.25495	0	0	0	0	0	0
ALGA0002577	1	38300729	935	0	0	0	0	0	0.0606978	-0.394396	1.16234	0.0625	0	0	0	0	0	0.0896415	-9	0.849238	0.75	0	0.2	0	0.947538	0	0	0	0	0	0
ASGA0002275	1	38334381	936	0	0	0	0	0	0.381807	-9	-0.0625062	0.0625	0	0	0	0	0	0.346979	-0.0262128	0.879402	0.75	0	0.2	0	-0.926239	0	0	0	0	0	0
MARC0038533	1	38389949	937	0	0	0	0	0	0.234852	-9	-0.124396	0.0625	0	0	0	0	0	0.198605	-0.0262128	0.812331	0.75	0	0.2	0	-0.72483	0	0	0	0	0	0
ASGA0002280	1	38413451	938	0	0	0	0	0	0.134421	-9	0.294559	0.0625	0	0	0	0	0	0.153104	-9	0.969919	0.75	0	0.2	0	-1.45863	0	0	0	0	0	0
ASGA0002283	1	38442171	939	0	0	0	0	0	0.244483	-0.753099	0.949057	0.0625	0	0	0	0	0	0.49658	-9	0.892371	0.75	0	0.2	0	-0.635496	0	0	0	0	0	0
ASGA0002286	1	38466828	940	0	0	0	0	0	0.101507	-9	0.474387	0.0625	0	0	0	0	0	0.121445	-9	1.60788	0.75	0	0.2	0	-1.66847	0	0	0	0	0	0
ASGA0002287	1	38478727	941	0	0	0	0	0	0.165121	-9	-0.142389	0.0625	0	0	0	0	0	0.134704	-0.0262128	1.22409	0.75	0	0.2	0	-1.24529	0	0	0	0	0	0
ASGA0002288	1	38512336	942	0	0	0	0	0	0.281165	-9	-0.00942356	0.0625	0	0	0	0	0	0.24823	-0.0262128	1.36818	0.75	0	0.2	0	-1.64188	0	0	0	0	0	0
MARC0027227	1	38574466	943	0	0	0	0	0	0.0512204	0.830505	0.60682	0.0625	0	0	0	0	0	0.164583	-9	0.717581	0.75	0	0.213333	0	0.346223	0	0	0	0	0	0
H3GA0001444	1	38635057	944	0	0	0	0	0	0.0738102	0.371827	0.125296	0.0625	0	0	0	0	0	0.109059	-9	1.35329	0.75	0	0.213333	0	1.1022	0	0	0	0	0	0
ALGA0002593	1	38670099	945	0	0	0	0	0	0.129776	-9	-0.421028	0.0625	0	0	0	0	0	0.100609	-0.0289041	1.17715	0.75	0	0.213333	0	-1.25452	0	0	0	0	0	0
ASGA0002293	1	38700672	946	0	0	0	0	0	0.0122012	2.47658	0.351281	0.0625	0	0	0	0	0	0.351421	0.693843	1.49142	0.75	0	0.213333	0	1.5137	0	0	0	0	0	0
INRA0001752	1	38719724	947	0	0	0	0	0	9.25894e-05	0.765439	0.46157	0.0625	0	0	0	0	0	0.0847016	-0.00217055	0.871982	0.75	0	0.213333	0	0.70268	0	0	0	0	0	0
H3GA0001445	1	38742311	948	0	0	0	0	0	0.0724823	1.87804	0.658305	0.0625	0	0	0	0	0	0.100609	-0.00217055	1.27494	0.75	0	0.213333	0	-1.35871	0	0	0	0	0	0
ALGA0002595	1	38758520	949	0	0	0	0	0	0.138242	-0.141737	-0.553562	0.0625	0	0	0	0	0	0.136696	-0.00217055	0.78892	0.75	0	0.213333	0	0.434422	0	0	0	0	0	0
ALGA0002600	1	38781031	950	0	0	0	0	0	0.0701634	1.62736	-0.0801196	0.0625	0	0	0	0	0	0.138929	-0.00217055	0.787952	0.75	0	0.213333	0	0.54616	0	0	0	0	0	0
M1GA0000923	1	38811265	951	0	0	0	0	0	0.0549299	0.301223	0.333285	0.0625	0	0	0	0	0	0.13384	-9	0.787762	0.75	0	0.213333	0	-1.12057	0	0	0	0	0	0
INRA0001761	1	38870043	952	0	0	0	0	0	0.111577	-9	-0.790462	0.0625	0	0	0	0	0	0.0776509	-0.00217055	0.844477	0.75	0	0.213333	0	-0.618211	0	0	0	0	0	0
MARC0104045	1	38873519	953	0	0	0	0	0	0.0501045	-0.731951	0.117202	0.0625	0	0	0	0	0	0.120053	-0.00217055	0.798606	0.75	0	0.213333	0	-0.302918	0	0	0	0	0	0
ALGA0002601	1	38889713	954	0	0	0	0	0	0.0549299	0.29781	0.331183	0.0625	0	0	0	0	0	0.13384	-9	0.850537	0.75	0	0.213333	0	-1.14213	0	0	0	0	0	0
ALGA0002608	1	38931921	955	0	0	0	0	0	0.278839	0.656906	0.649	0.0625	0	0	0	0	0	0.328381	-0.00217055	0.944439	0.75	0	0.213333	0	-0.820098	0	0	0	0	0	0
ALGA0002604	1	38953492	956	0	0	0	0	0	0.0355309	0.656906	0.377182	0.0625	0	0	0	0	0	0.120053	-0.00217055	0.64987	0.75	0	0.213333	0	-0.171699	0	0	0	0	0	0
MARC0048118	1	39019040	957	0	0	0	0	0	0.140777	-0.911096	0.800921	0.0625	0	0	0	0	0	-9	-9	1.44145	0.75	0	0.213333	0	-9	0	0	0	0	0	0
ASGA0002301	1	39114174	958	0	0	0	0	0	0.222327	-0.444989	0.198561	0.0625	0	0	0	0	0	0.252657	-0.00217055	0.966755	0.75	0	0.213333	0	-1.11658	0	0	0	0	0	0
MARC0036103	1	39225042	959	0	0	0	0	0	0.199702	-0.856459	0.113352	0.0625	0	0	0	0	0	0.217093	-9	1.01206	0.75	0	0.213333	0	-1.51104	0	0	0	0	0	0
ALGA0002613	1	39297776	960	0	0	0	0	0	0.0637263	1.29965	0.0799393	0.0625	0	0	0	0	0	0.193005	-0.0216267	0.652637	0.75	0	0.213333	0	0.596358	0	0	0	0	0	0
H3GA0053054	1	39433881	961	0	0	0	0	0	0.00135722	1.16136	0.448521	0.0625	0	0	0	0	0	0.0355198	0.836483	0.847476	0.6875	0	0.186667	0	0.842271	0	0	0	0	0	0
ASGA0002303	1	39468495	962	0	0	0	0	0	0.129825	-9	-0.609881	0.0625	0	0	0	0	0	0.0828662	0.836483	0.834557	0.6875	0	0.186667	0	0.228748	0	0	0	0	0	0
ALGA0002618	1	39497951	963	0	0	0	0	0	0.00173666	0.159719	0.644432	0.0625	0	0	0	0	0	0.176629	-0.0690169	0.723269	0.6875	0	0.186667	0	0.629295	0	0	0	0	0	0
MARC0052370	1	39592558	964	0	0	0	0	0	0.00768408	-9	0.565357	0.0625	0	0	0	0	0	0.00768408	-9	1.36939	0.6875	0	0.186667	0	-9	0	0	0	0	0	0
H3GA0001453	1	39654732	965	0	0	0	0	0	0.0838428	-0.13401	0.920593	0.0625	0	0	0	0	0	0.260401	0.834625	1.06941	0.6875	0	0.186667	0	-0.235345	0	0	0	0	0	0
H3GA0001452	1	39689479	966	0	0	0	0	0	0.186772	-0.37951	0.270733	0.0625	0	0	0	0	0	0.172295	-0.0521121	0.754663	0.6875	0	0.186667	0	-0.765332	0	0	0	0	0	0
ALGA0002625	1	39787892	967	0	0	0	0	0	0.101774	-9	0.252044	0.0625	0	0	0	0	0	0.0733177	-0.0521121	0.757553	0.6875	0	0.2	0	-0.914267	0	0	0	0	0	0
MARC0054624	1	39826244	968	0	0	0	0	0	0.101774	-9	0.252044	0.0625	0	0	0	0	0	0.0733177	-0.0521121	0.757553	0.6875	0	0.2	0	-0.914267	0	0	0	0	0	0
H3GA0001454	1	39870547	969	0	0	0	0	0	0.134557	-9	0.342238	0.0625	0	0	0	0	0	0.153334	-9	0.555757	0.6875	0	0.2	0	-1.33312	0	0	0	0	0	0
ALGA0002632	1	39987321	970	0	0	0	0	0	0.288345	-9	-0.0132075	0.0625	0	0	0	0	0	0.253699	-0.0521121	0.470099	0.6875	0	0.2	0	1.01953	0	0	0	0	0	0
H3GA0001456	1	40017655	971	0	0	0	0	0	0.288345	-9	-0.0132075	0.0625	0	0	0	0	0	0.253699	-0.0521121	0.470099	0.6875	0	0.2	0	1.01953	0	0	0	0	0	0
ASGA0002314	1	40044880	972	0	0	0	0	0	0.0932002	-9	0.312849	0.0625	0	0	0	0	0	0.0932002	-9	0.632071	0.6875	0	0.2	0	1.38471	0	0	0	0	0	0
INRA0001776	1	40065471	973	0	0	0	0	0	0.194171	1.1215	0.657793	0.0625	0	0	0	0	0	0.322802	-9	0.200105	0.6875	0	0.2	0	0.760881	0	0	0	0	0	0
MARC0018694	1	40175194	974	0	0	0	0	0	0.306263	-0.146195	0.108668	0.0625	0	0	0	0	0	0.183614	-0.215495	0.640422	0.6875	0	0.2	0	0.241219	0	0	0	0	0	0
ALGA0002639	1	40251195	975	0	0	0	0	0	0.286199	-9	0.0419346	0.0625	0	0	0	0	0	0.251723	-0.363853	-0.097432	0.6875	0	0.2	0	0.895134	0	0	0	0	0	0
ASGA0002320	1	40302171	976	0	0	0	0	0	0.05513	-9	0.74296	0.0625	0	0	0	0	0	0.0321404	-0.363853	0.760329	0.6875	0	0.2	0	-9	0	0	0	0	0	0
ALGA0002641	1	40507591	977	0	0	0	0	0	0.383009	-9	0.13127	0.0625	0	0	0	0	0	0.348447	-0.363853	-0.000619475	0.6875	0	0.2	0	-0.754121	0	0	0	0	0	0
ASGA0002324	1	40579200	978	0	0	0	0	0	0.286199	-9	0.0576491	0.0625	0	0	0	0	0	0.251723	-0.363853	-0.0804021	0.6875	0	0.2	0	0.870057	0	0	0	0	0	0
ALGA0002648	1	40621730	979	0	0	0	0	0	0.272836	-9	0.0439709	0.0625	0	0	0	0	0	0.237886	-0.363853	-0.0952253	0.6875	0	0.2	0	0.763403	0	0	0	0	0	0
ALGA0002649	1	40645077	980	0	0	0	0	0	0.300225	-9	0.0400016	0.0625	0	0	0	0	0	0.26451	-0.363853	-0.0995267	0.6875	0	0.2	0	0.58387	0	0	0	0	0	0
ALGA0002653	1	40668238	981	0	0	0	0	0	0.0710832	-9	0.376234	0.0625	0	0	0	0	0	0.0891256	-9	-0.066707	0.6875	0	0.2	0	1.25801	0	0	0	0	0	0
ASGA0002330	1	40685066	982	0	0	0	0	0	0.38576	-9	0.219543	0.0625	0	0	0	0	0	0.35115	-0.363853	0.0950424	0.6875	0	0.2	0	-0.699765	0	0	0	0	0	0
ASGA0002335	1	40717439	983	0	0	0	0	0	0.0252222	-1.1422	0.821238	0.0625	0	0	0	0	0	0.0653814	-9	0.300415	0.6875	0	0.2	0	0.609719	0	0	0	0	0	0
MARC0097193	1	40774266	984	0	0	0	0	0	0.0229599	-0.404715	0.720983	0.0625	0	0	0	0	0	0.208921	-0.363853	0.107017	0.6875	0	0.2	0	0.44076	0	0	0	0	0	0
H3GA0001466	1	40795695	985	0	0	0	0	0	0.205783	-9	-0.215824	0.0625	0	0	0	0	0	0.164208	-0.363853	0.0155629	0.6875	0	0.2	0	-0.0104282	0	0	0	0	0	0
MARC0040750	1	40849271	986	0	0	0	0	0	0.0610892	-9	0.0646025	0.0625	0	0	0	0	0	-0.0109391	0.6337	0.93651	0.25	0	0.2	0	1.33721	0	0	0	0	0	0
ASGA0002342	1	40870350	987	0	0	0	0	0	0.198887	-9	-0.227658	0.0625	0	0	0	0	0	0.160459	-0.388131	-0.0316081	0.25	0	0.2	0	-0.46553	0	0	0	0	0	0
MARC0046883	1	40899050	988	0	0	0	0	0	0.205783	-9	-0.248012	0.0625	0	0	0	0	0	0.164208	-0.388131	-0.0536659	0.25	0	0.2	0	-0.0449305	0	0	0	0	0	0
ASGA0002352	1	40927974	989	0	0	0	0	0	0.205783	-9	-0.248012	0.0625	0	0	0	0	0	0.228594	-9	-0.378959	0.25	0	0.2	0	-0.0449305	0	0	0	0	0	0
ALGA0002678	1	41058111	990	0	0	0	0	0	-0.0116092	-1.1812	0.731415	0.0625	0	0	0	0	0	0.0347836	-9	0.315852	0.25	0	0.2	0	1.69348	0	0	0	0	0	0
ASGA0002356	1	41091665	991	0	0	0	0	0	0.145455	-9	-0.110437	0.0625	0	0	0	0	0	0.109913	-0.388131	0.113327	0.25	0	0.2	0	1.062	0	0	0	0	0	0
ALGA0002685	1	41114932	992	0	0	0	0	0	0.0843906	-1.19349	0.28874	0.0625	0	0	0	0	0	0.164208	-0.388131	0.0773836	0.25	0	0.2	0	-0.148476	0	0	0	0	0	0
H3GA0001475	1	41137756	993	0	0	0	0	0	0.0823623	-9	-0.234168	0.0625	0	0	0	0	0	0.10166	-9	-0.105659	0.25	0	0.2	0	-1.03959	0	0	0	0	0	0
MARC0114211	1	41172639	994	0	0	0	0	0	0.214381	-9	-0.457392	0.0625	0	0	0	0	0	0.235928	-9	-0.326402	0.25	0	0.2	0	-0.55338	0	0	0	0	0	0
DRGA0000594	1	41218862	995	0	0	0	0	0	0.0230041	-9	0.336518	0.0625	0	0	0	0	0	0.332028	0.586556	1.75316	0.25	0	0.2	0	-9	0	0	0	0	0	0
ALGA0002697	1	41261604	996	0	0	0	0	0	0.0949923	-0.0889824	0.703467	0.0625	0	0	0	0	0	0.103313	0.586556	1.04839	0.25	0	0.2	0	0.839549	0	0	0	0	0	0
INRA0001827	1	41291917	997	0	0	0	0	0	-9	-9	0.237179	0.0625	0	0	0	0	0	-9	-9	0.654824	0.25	0	0.2	0	-9	0	0	0	0	0	0
MARC0039753	1	41416210	998	0	0	0	0	0	0.00735375	-0.1666	0.529506	0.0625	0	0	0	0	0	0.0350331	0.645421	1.23253	0.25	0	0.2	0	-0.120505	0	0	0	0	0	0
M1GA0000932	1	41472511	999	0	0	0	0	0	0.0746353	-9	0.0111627	0.0625	0	0	0	0	0	0.048664	0.645421	1.16138	0.25	0	0.2	0	0.999176	0	0	0	0	0	0
H3GA0001491	1	41486649	1000	0	0	0	0	0	0.103211	0.536319	-0.265623	0.0625	0	0	0	0	0	-1.72652e-05	0.645421	0.707372	0.25	0	0.2	0	0.821595	0	0	0	0	0	0
M1GA0000930	1	41517845	1001	0	0	0	0	0	0.222962	-0.120273	1.18357	0.0625	0	0	0	0	0	0.247436	-0.177931	1.35586	0.25	0	0.2	0	-1.00891	0	0	0	0	0	0
H3GA0001481	1	41543089	1002	0	0	0	0	0	0.386784	0.625437	1.41185	0.0625	0	0	0	0	0	0.358759	-0.177931	1.55348	0.25	0	0.2	0	-0.11522	0	0	0	0	0	0
H3GA0054825	1	41689563	1003	0	0	0	0	0	0.107568	-0.123775	0.671158	0.0625	0	0	0	0	0	0.141454	-9	-0.0321821	0.25	0	0.2	0	-0.364902	0	0	0	0	0	0
ALGA0105935	1	41694039	1004	0	0	0	0	0	0.253943	-0.123775	0.454037	0.0625	0	0	0	0	0	0.291699	-9	-0.267477	0.25	0	0.2	0	-0.0385998	0	0	0	0	0	0
ASGA0101182	1	41839164	1005	0	0	0	0	0	0.104324	-0.034592	0.916234	0.0625	0	0	0	0	0	0.287735	-9	-0.362758	0.25	0	0.2	0	-0.125713	0	0	0	0	0	0
ALGA0002730	1	41985796	1006	0	0	0	0	0	0.0173579	0.70935	0.852398	0.0625	0	0	0	0	0	0.0963251	0.555583	1.1022	0.25	0	0.2	0	-0.433364	0	0	0	0	0	0
MARC0109679	1	42076935	1007	0	0	0	0	0	-9	-9	1.07685	0.0625	0	0	0	0	0	-9	-9	0.52852	0.25	0	0.2	0	-9	0	0	0	0	0	0
DRGA0000604	1	42106831	1008	0	0	0	0	0	0.0893698	-9	0.610279	0.0625	0	0	0	0	0	0.0893698	-9	0.0228956	0.25	0	0.2	0	-1.05299	0	0	0	0	0	0
ASGA0002401	1	42201489	1009	0	0	0	0	0	0.153284	-1.00773	0.78344	0.0625	0	0	0	0	0	0.231977	-0.38804	-0.0736657	0.25	0	0.2	0	0.390794	0	0	0	0	0	0
MARC0034815	1	42224764	1010	0	0	0	0	0	0.136672	-0.584707	0.862521	0.0625	0	0	0	0	0	0.231977	-0.38804	-0.0736657	0.25	0	0.2	0	0.390794	0	0	0	0	0	0
MARC0026342	1	42229637	1011	0	0	0	0	0	0.0778392	-1.00585	1.26998	0.0625	0	0	0	0	0	0.10175	-0.38804	0.451233	0.25	0	0.2	0	-1.44126	0	0	0	0	0	0
ASGA0002403	1	42399668	1012	0	0	0	0	0	0.153284	-1.00585	0.881262	0.0625	0	0	0	0	0	0.231977	-0.38804	0.0299747	0.25	0	0.2	0	0.304102	0	0	0	0	0	0
ALGA0002742	1	42582211	1013	0	0	0	0	0	0.211006	-0.205894	1.02877	0.0625	0	0	0	0	0	0.198552	0.643503	0.675293	0.25	0	0.2	0	-0.311767	0	0	0	0	0	0
INRA0001878	1	42656427	1014	0	0	0	0	0	0.109592	-0.96763	0.81229	0.0625	0	0	0	0	0	0.0237301	0.0878844	0.689363	0.25	0	0.186667	0	0.00710586	0	0	0	0	0	0
ALGA0002749	1	42744142	1015	0	0	0	0	0	0.11887	-0.96763	0.79945	0.0625	0	0	0	0	0	0.0440323	0.0878844	0.675448	0.25	0	0.186667	0	0.139016	0	0	0	0	0	0
ALGA0002752	1	42788498	1016	0	0	0	0	0	0.0498413	-9	1.14167	0.0625	0	0	0	0	0	0.0684997	-9	0.488471	0.25	0	0.186667	0	-1.76412	0	0	0	0	0	0
ASGA0002409	1	42887596	1017	0	0	0	0	0	0.231399	-9	0.389479	0.0625	0	0	0	0	0	0.1926	-0.419817	-0.00580196	0.25	0	0.173333	0	0.661295	0	0	0	0	0	0
ALGA0002763	1	42916036	1018	0	0	0	0	0	0.041721	-9	1.28414	0.0625	0	0	0	0	0	0.0273048	-0.419817	0.963747	0.25	0	0.173333	0	-1.95399	0	0	0	0	0	0
ASGA0002411	1	42951497	1019	0	0	0	0	0	0.132597	-0.957481	0.893321	0.0625	0	0	0	0	0	0.252988	-9	-0.339964	0.25	0	0.173333	0	0.659053	0	0	0	0	0	0
ALGA0002766	1	42964863	1020	0	0	0	0	0	0.0195861	0.428874	0.957335	0.0625	0	0	0	0	0	0.0144906	0.0966572	0.94456	0.25	0	0.173333	0	0.261729	0	0	0	0	0	0
ALGA0002768	1	43045248	1021	0	0	0	0	0	0.146564	-1.17337	0.664744	0.0625	0	0	0	0	0	0.207182	-0.405748	0.0478312	0.25	0	0.173333	0	0.669066	0	0	0	0	0	0
ASGA0002412	1	43066469	1022	0	0	0	0	0	0.123222	-1.65153	0.641947	0.0625	0	0	0	0	0	0.221468	-9	-0.219659	0.25	0	0.173333	0	1.16543	0	0	0	0	0	0
MARC0071799	1	43104042	1023	0	0	0	0	0	-9	-9	1.04631	0.0625	0	0	0	0	0	-9	-9	0.850513	0.25	0	0.186667	0	-9	0	0	0	0	0	0
ALGA0002774	1	43128805	1024	0	0	0	0	0	0.0937173	-1.1703	0.637521	0.0625	0	0	0	0	0	0.157663	-0.2868	-0.150317	0.25	0	0.186667	0	0.604634	0	0	0	0	0	0
ALGA0002769	1	43163119	1025	0	0	0	0	0	0.198147	-9	0.0737467	0.0625	0	0	0	0	0	0.157663	-0.52844	-0.154234	0.25	0	0.186667	0	0.604634	0	0	0	0	0	0
ASGA0002416	1	43184769	1026	0	0	0	0	0	0.0937173	-1.17842	0.639583	0.0625	0	0	0	0	0	0.157663	-0.288497	-0.152723	0.25	0	0.186667	0	0.604634	0	0	0	0	0	0
ASGA0094398	1	43266972	1027	0	0	0	0	0	0.0937173	-1.17842	0.639583	0.0625	0	0	0	0	0	0.157663	-0.527305	-0.15263	0.25	0	0.186667	0	0.604634	0	0	0	0	0	0
ALGA0114490	1	43291543	1028	0	0	0	0	0	0.0118482	-1.17842	0.958574	0.0625	0	0	0	0	0	0.0517361	-0.23842	0.264928	0.25	0	0.186667	0	-0.930266	0	0	0	0	0	0
ALGA0106098	1	43336210	1029	0	0	0	0	0	0.119843	-0.436877	1.67852	0.0625	0	0	0	0	0	0.135726	-0.194067	1.4421	0.25	0	0.173333	0	-0.864794	0	0	0	0	0	0
ALGA0107994	1	43459192	1030	0	0	0	0	0	0.0970155	-9	0.380687	0.0625	0	0	0	0	0	0.0634955	-0.255637	0.187148	0.25	0	0.173333	0	-0.694394	0	0	0	0	0	0
ALGA0002780	1	43575197	1031	0	0	0	0	0	0.148799	-9	1.0255	0.0625	0	0	0	0	0	0.168185	-9	0.537643	0.25	0	0.173333	0	-1.18482	0	0	0	0	0	0
H3GA0001513	1	43607958	1032	0	0	0	0	0	0.0759288	-9	1.27959	0.0625	0	0	0	0	0	0.0976145	0.676485	1.89415	0.25	0	0.173333	0	-1.43438	0	0	0	0	0	0
ASGA0002419	1	43638781	1033	0	0	0	0	0	0.253124	-0.817311	1.30836	0.0625	0	0	0	0	0	0.162667	-0.722361	1.44518	0.25	0	0.173333	0	-0.376861	0	0	0	0	0	0
ALGA0002791	1	43703682	1034	0	0	0	0	0	-0.0205375	-0.359095	1.43937	0.0625	0	0	0	0	0	0.0889009	-0.270729	0.442519	0.25	0	0.173333	0	0.0967317	0	0	0	0	0	0
ASGA0002422	1	43741515	1035	0	0	0	0	0	0.0773111	-1.15702	1.01969	0.0625	0	0	0	0	0	0.124774	-9	0.535112	0.25	0	0.146667	0	-1.39663	0	0	0	0	0	0
ASGA0002424	1	43768069	1036	0	0	0	0	0	0.0465302	0.838368	1.56779	0.0625	0	0	0	0	0	0.0573421	0.591345	1.4081	0.25	0	0.146667	0	-0.638002	0	0	0	0	0	0
ASGA0002428	1	43819028	1037	0	0	0	0	0	0.0796773	-0.922708	1.14058	0.0625	0	0	0	0	0	0.0266379	0.591345	1.24529	0.25	0	0.146667	0	0.190223	0	0	0	0	0	0
ALGA0002798	1	43840920	1038	0	0	0	0	0	0.0887496	-1.58538	0.979439	0.0625	0	0	0	0	0	0.157389	-0.129019	0.538103	0.25	0	0.146667	0	0.333176	0	0	0	0	0	0
ALGA0002800	1	43868579	1039	0	0	0	0	0	0.216902	-9	0.627397	0.0625	0	0	0	0	0	0.236457	-9	0.543429	0.25	0	0.146667	0	-0.968287	0	0	0	0	0	0
MARC0027388	1	43905451	1040	0	0	0	0	0	0.145292	0.300141	1.80937	0.0625	0	0	0	0	0	0.333698	-0.129019	0.870245	0.25	0	0.146667	0	-0.655051	0	0	0	0	0	0
ASGA0002433	1	43933334	1041	0	0	0	0	0	0.0270001	-1.45585	1.19079	0.0625	0	0	0	0	0	0.0800156	-0.129019	0.603137	0.25	0	0.146667	0	-0.276321	0	0	0	0	0	0
ALGA0002805	1	43954624	1042	0	0	0	0	0	0.160503	-9	0.570493	0.0625	0	0	0	0	0	0.182119	-9	0.228719	0.25	0	0.146667	0	0.32415	0	0	0	0	0	0
ALGA0002806	1	43986463	1043	0	0	0	0	0	0.15727	-1.4539	1.61502	0.0625	0	0	0	0	0	0.187802	-0.129019	1.06357	0.25	0	0.146667	0	1.47561	0	0	0	0	0	0
SIRI0000080	1	44013987	1044	0	0	0	0	0	0.0603929	-1.4539	1.8402	0.0625	0	0	0	0	0	0.0665526	-0.129019	1.3076	0.25	0	0.146667	0	-1.56177	0	0	0	0	0	0
ALGA0002815	1	44048727	1045	0	0	0	0	0	0.168882	-9	0.841241	0.0625	0	0	0	0	0	0.188002	-9	0.519474	0.25	0	0.146667	0	-1.11798	0	0	0	0	0	0
ALGA0002818	1	44075520	1046	0	0	0	0	0	0.0425502	-0.72374	1.12447	0.0625	0	0	0	0	0	0.136439	-0.129019	0.421187	0.25	0	0.16	0	0.359508	0	0	0	0	0	0
MARC0012272	1	44136139	1047	0	0	0	0	0	0.118573	-1.87765	1.7288	0.0625	0	0	0	0	0	0.128025	-0.129019	1.22748	0.25	0	0.16	0	-1.88479	0	0	0	0	0	0
ASGA0002445	1	44167640	1048	0	0	0	0	0	0.163229	-9	0.521156	0.0625	0	0	0	0	0	0.183193	-9	0.129085	0.25	0	0.16	0	1.06188	0	0	0	0	0	0
ASGA0002447	1	44210408	1049	0	0	0	0	0	0.0821676	-1.42272	0.912105	0.0625	0	0	0	0	0	0.151884	-1.00608	0.127358	0.25	0	0.16	0	0.0625025	0	0	0	0	0	0
ASGA0090189	1	44497587	1050	0	0	0	0	0	0.0762308	-1.8587	0.842014	0.0625	0	0	0	0	0	0.123457	-0.135848	0.235156	0.25	0	0.16	0	0.640635	0	0	0	0	0	0
ASGA0101808	1	44564440	1051	0	0	0	0	0	0.0300724	1.18183	1.44686	0.0625	0	0	0	0	0	0.0709483	-0.981934	0.736595	0.25	0	0.16	0	0.657767	0	0	0	0	0	0
ALGA0001449	1	44680594	1052	0	0	0	0	0	0.291351	0.0306277	1.55923	0.0625	0	0	0	0	0	0.221433	0.421423	1.39911	0.0625	0	0.12	0	0.490342	0	0	0	0	0	0
ASGA0001459	1	44720402	1053	0	0	0	0	0	0.224558	-0.36527	1.802	0.0625	0	0	0	0	0	0.069987	0.421423	1.72931	0.0625	0	0.106667	0	-0.0750922	0	0	0	0	0	0
ASGA0001464	1	44751939	1054	0	0	0	0	0	0.0550559	-9	1.72164	0.0625	0	0	0	0	0	0.0107494	0.964822	1.37134	0.125	0	0.12	0	1.43636	0	0	0	0	0	0
ASGA0001471	1	44851445	1055	0	0	0	0	0	0.266064	-9	1.19071	0.0625	0	0	0	0	0	0.19962	0.964822	0.795973	0.125	0	0.133333	0	-0.0180958	0	0	0	0	0	0
MARC0008637	1	44938520	1056	0	0	0	0	0	0.0605187	-1.71376	1.64002	0.0625	0	0	0	0	0	0.0697923	-0.495324	0.906248	0.125	0	0.16	0	-1.39349	0	0	0	0	0	0
MARC0076346	1	44938878	1057	0	0	0	0	0	0.0605187	-1.71376	1.64002	0.0625	0	0	0	0	0	0.0697923	-0.495324	0.906248	0.125	0	0.16	0	-1.39349	0	0	0	0	0	0
ASGA0002448	1	45116274	1058	0	0	0	0	0	0.0843108	-1.71376	1.1272	0.0625	0	0	0	0	0	0.133418	-0.495324	0.350505	0.125	0	0.16	0	0.372074	0	0	0	0	0	0
ASGA0002449	1	45185911	1059	0	0	0	0	0	0.0960922	-1.71376	1.66548	0.0625	0	0	0	0	0	0.13601	-9	0.569797	0.125	0	0.173333	0	-2.48122	0	0	0	0	0	0
ALGA0002836	1	45342772	1060	0	0	0	0	0	0.145452	-9	0.744269	0.0625	0	0	0	0	0	0.170776	-0.0169711	1.00483	0.125	0	0.173333	0	1.04582	0	0	0	0	0	0
ALGA0002840	1	45363965	1061	0	0	0	0	0	0.0486998	-9	1.46123	0.0625	0	0	0	0	0	0.0486998	-9	0.657519	0.125	0	0.173333	0	-9	0	0	0	0	0	0
ALGA0002842	1	45396858	1062	0	0	0	0	0	0.0765393	-1.71376	1.11973	0.0625	0	0	0	0	0	0.129919	-0.734873	0.00695272	0.125	0	0.173333	0	-0.236675	0	0	0	0	0	0
ALGA0105589	1	45404064	1063	0	0	0	0	0	0.0473636	1.44121	1.45225	0.0625	0	0	0	0	0	0.118865	-9	0.119545	0.125	0	0.173333	0	1.29608	0	0	0	0	0	0
ASGA0092170	1	45411805	1064	0	0	0	0	0	0.0486998	-9	1.68394	0.0625	0	0	0	0	0	0.0486998	-9	0.697193	0.125	0	0.173333	0	-9	0	0	0	0	0	0
MARC0036439	1	45439977	1065	0	0	0	0	0	0.0466411	0.322149	1.68147	0.0625	0	0	0	0	0	0.331304	-0.734873	0.217754	0.125	0	0.173333	0	0.058052	0	0	0	0	0	0
ALGA0002843	1	45471872	1066	0	0	0	0	0	0.153951	-1.68935	1.10903	0.0625	0	0	0	0	0	0.215329	-0.734873	-0.0667556	0.125	0	0.173333	0	0.271462	0	0	0	0	0	0
ALGA0002850	1	45536477	1067	0	0	0	0	0	0.529948	-9	0.568467	0.0625	0	0	0	0	0	0.529948	-9	-0.195837	0.125	0	0.173333	0	-1.12518	0	0	0	0	0	0
ALGA0002851	1	45551460	1068	0	0	0	0	0	0.20611	-1.68935	1.13303	0.0625	0	0	0	0	0	0.257215	-0.734873	-0.0407409	0.125	0	0.173333	0	0.172914	0	0	0	0	0	0
ALGA0002853	1	45615037	1069	0	0	0	0	0	0.20611	-1.68935	1.13303	0.0625	0	0	0	0	0	0.257215	-0.734873	-0.0407409	0.125	0	0.173333	0	0.172914	0	0	0	0	0	0
ALGA0002856	1	45648377	1070	0	0	0	0	0	-0.000825992	0.265985	1.7555	0.0625	0	0	0	0	0	0.00169678	-0.384315	1.0384	0.125	0	0.173333	0	1.0457	0	0	0	0	0	0
ASGA0002466	1	45679931	1071	0	0	0	0	0	0.198785	-1.54417	1.76889	0.0625	0	0	0	0	0	0.223926	-0.533782	0.76266	0.125	0	0.173333	0	1.77168	0	0	0	0	0	0
INRA0001930	1	45697738	1072	0	0	0	0	0	0.0486998	-9	1.46906	0.0625	0	0	0	0	0	0.0410662	-0.533782	1.17025	0.125	0	0.173333	0	-9	0	0	0	0	0	0
INRA0001931	1	45711519	1073	0	0	0	0	0	0.291521	-1.64929	1.35979	0.0625	0	0	0	0	0	0.337259	-9	0.462479	0.125	0	0.173333	0	-1.88185	0	0	0	0	0	0
H3GA0001527	1	45748629	1074	0	0	0	0	0	-9	-9	1.34576	0.0625	0	0	0	0	0	-9	-9	0.631354	0.125	0	0.173333	0	-9	0	0	0	0	0	0
ASGA0002469	1	45771450	1075	0	0	0	0	0	0.0880893	-9	1.04374	0.0625	0	0	0	0	0	0.0639281	-0.533782	0.497778	0.125	0	0.173333	0	1.12299	0	0	0	0	0	0
ASGA0002474	1	45857748	1076	0	0	0	0	0	0.461306	-1.49162	1.11917	0.0625	0	0	0	0	0	0.502098	-0.533782	-0.00382508	0.125	0	0.173333	0	-0.199481	0	0	0	0	0	0
H3GA0001530	1	45878532	1077	0	0	0	0	0	0.334983	-9	0.42571	0.0625	0	0	0	0	0	0.279791	-0.533782	-0.0163698	0.125	0	0.173333	0	0.726243	0	0	0	0	0	0
ALGA0002870	1	45930296	1078	0	0	0	0	0	0.326578	-1.49162	1.04963	0.0625	0	0	0	0	0	0.369794	-0.533782	-0.0791818	0.125	0	0.173333	0	0.289043	0	0	0	0	0	0
INRA0001943	1	45972929	1079	0	0	0	0	0	0.123755	-9	1.27363	0.0625	0	0	0	0	0	0.101163	-0.533782	0.737111	0.125	0	0.173333	0	-1.23783	0	0	0	0	0	0
H3GA0001533	1	46059713	1080	0	0	0	0	0	0.596157	-9	0.423832	0.0625	0	0	0	0	0	0.596157	-9	-0.373659	0.125	0	0.173333	0	-0.359087	0	0	0	0	0	0
ALGA0002878	1	46087822	1081	0	0	0	0	0	-9	-9	1.28704	0.0625	0	0	0	0	0	-9	-9	0.5618	0.125	0	0.173333	0	-9	0	0	0	0	0	0
H3GA0001534	1	46139189	1082	0	0	0	0	0	0.328791	-1.03225	1.05701	0.0625	0	0	0	0	0	0.383884	-0.533782	-0.171107	0.125	0	0.173333	0	0.360532	0	0	0	0	0	0
ASGA0002479	1	46197863	1083	0	0	0	0	0	0.444028	0.0616997	1.43845	0.0625	0	0	0	0	0	0.515079	0.388756	0.223211	0.125	0	0.173333	0	-0.528624	0	0	0	0	0	0
ALGA0117285	1	46272825	1084	0	0	0	0	0	0.341047	-0.667964	1.03521	0.0625	0	0	0	0	0	0.428358	-1.06491	-0.389059	0.125	0	0.173333	0	0.0666718	0	0	0	0	0	0
ASGA0094110	1	46529805	1085	0	0	0	0	0	0.400643	-1.46311	1.1886	0.0625	0	0	0	0	0	0.438778	-0.528249	0.0451406	0.125	0	0.173333	0	-0.885442	0	0	0	0	0	0
CASI0009419	1	46595073	1086	0	0	0	0	0	0.474806	-1.46311	0.876948	0.0625	0	0	0	0	0	0.515823	-0.528249	-0.292601	0.125	0	0.173333	0	-0.143895	0	0	0	0	0	0
ALGA0102587	1	46745381	1087	0	0	0	0	0	0.328791	-1.01508	0.885998	0.0625	0	0	0	0	0	0.383884	-0.528249	-0.372798	0.125	0	0.173333	0	0.320105	0	0	0	0	0	0
ALGA0118278	1	47165930	1088	0	0	0	0	0	0.0754527	-0.384389	1.10812	0.0625	0	0	0	0	0	0.0664573	1.02327	0.266727	0.125	0	0.173333	0	0.180841	0	0	0	0	0	0
H3GA0001545	1	47322527	1089	0	0	0	0	0	0.0285955	-0.121959	1.29164	0.0625	0	0	0	0	0	0.187843	0.117276	1.11089	0.125	0	0.186667	0	-0.629055	0	0	0	0	0	0
MARC0021766	1	47336978	1090	0	0	0	0	0	0.0528899	0.226908	1.51824	0.0625	0	0	0	0	0	0.0982143	0.117276	0.95966	0.125	0	0.186667	0	0.478283	0	0	0	0	0	0
ALGA0002903	1	47360160	1091	0	0	0	0	0	0.0476104	0.226908	1.68371	0.0625	0	0	0	0	0	0.10177	-9	-0.0416068	0.125	0	0.186667	0	0.882314	0	0	0	0	0	0
MARC0013987	1	47436795	1092	0	0	0	0	0	0.222653	-1.68938	0.983331	0.0625	0	0	0	0	0	0.262293	-0.687148	-0.136641	0.125	0	0.186667	0	0.839711	0	0	0	0	0	0
MARC0005904	1	47574552	1093	0	0	0	0	0	0.12297	-9	0.846955	0.0625	0	0	0	0	0	0.12297	-9	0.141417	0.125	0	0.186667	0	1.89087	0	0	0	0	0	0
MARC0072323	1	47601851	1094	0	0	0	0	0	0.0554064	-9	0.763877	0.0625	0	0	0	0	0	0.402905	-0.687148	0.377034	0.125	0	0.213333	0	-0.631134	0	0	0	0	0	0
M1GA0026499	1	47602272	1095	0	0	0	0	0	0.0554064	-9	0.763877	0.0625	0	0	0	0	0	0.402905	-0.687148	0.377034	0.125	0	0.213333	0	-0.631134	0	0	0	0	0	0
MARC0027915	1	47690951	1096	0	0	0	0	0	0.0888581	0.809854	1.90777	0.0625	0	0	0	0	0	0.133768	-1.23002	0.156754	0.125	0	0.213333	0	0.610999	0	0	0	0	0	0
INRA0001968	1	47711253	1097	0	0	0	0	0	0.174035	-9	0.904344	0.0625	0	0	0	0	0	0.343952	0.222416	0.762271	0.125	0	0.213333	0	-0.89118	0	0	0	0	0	0
MARC0006447	1	47792611	1098	0	0	0	0	0	0.0117254	0.323599	1.64031	0.0625	0	0	0	0	0	0.226053	-9	-0.0461351	0.125	0	0.213333	0	0.0923649	0	0	0	0	0	0
ALGA0124083	1	47800432	1099	0	0	0	0	0	0.438801	-9	0.476484	0.0625	0	0	0	0	0	0.438801	-9	0.178633	0.125	0	0.213333	0	-1.0838	0	0	0	0	0	0
ASGA0095188	1	47834957	1100	0	0	0	0	0	0.260197	-1.96857	1.07638	0.0625	0	0	0	0	0	0.374322	-9	-0.0769257	0.125	0	0.213333	0	0.0503824	0	0	0	0	0	0
ALGA0112049	1	47839092	1101	0	0	0	0	0	0.124288	-9	0.502084	0.0625	0	0	0	0	0	0.0920969	0.713099	1.17397	0.125	0	0.213333	0	0.564988	0	0	0	0	0	0
ASGA0102144	1	47931736	1102	0	0	0	0	0	0.159467	-0.8593	1.82203	0.0625	0	0	0	0	0	0.058847	0.15667	0.75785	0.125	0	0.213333	0	1.1764	0	0	0	0	0	0
INRA0001970	1	47997868	1103	0	0	0	0	0	0.0591328	-9	1.04547	0.0625	0	0	0	0	0	0.0591328	-9	0.741948	0.125	0	0.213333	0	3.01622	0	0	0	0	0	0
ALGA0002905	1	48013733	1104	0	0	0	0	0	0.182942	-0.396458	1.63111	0.0625	0	0	0	0	0	0.195852	1.56907	0.950274	0.125	0	0.2	0	0.30163	0	0	0	0	0	0
ASGA0002493	1	48045213	1105	0	0	0	0	0	0.0801317	-9	1.10069	0.0625	0	0	0	0	0	0.0801317	-9	0.587426	0.125	0	0.2	0	1.92218	0	0	0	0	0	0
ALGA0104850	1	48088271	1106	0	0	0	0	0	0.304351	-9	0.534991	0.0625	0	0	0	0	0	0.304351	-9	-0.0256242	0.125	0	0.2	0	-0.721073	0	0	0	0	0	0
ALGA0002916	1	48169059	1107	0	0	0	0	0	0.129986	-1.11129	1.38496	0.0625	0	0	0	0	0	0.103448	1.56907	0.913923	0.125	0	0.2	0	0.540302	0	0	0	0	0	0
MARC0005040	1	48200265	1108	0	0	0	0	0	0.141516	0.444176	1.26085	0.0625	0	0	0	0	0	0.293642	0.642722	1.66496	0.125	0	0.2	0	-1.33338	0	0	0	0	0	0
ASGA0002512	1	48225073	1109	0	0	0	0	0	0.0275149	-1.91931	1.40568	0.0625	0	0	0	0	0	0.0977771	-9	0.0988568	0.125	0	0.2	0	1.59361	0	0	0	0	0	0
CASI0010130	1	48242275	1110	0	0	0	0	0	0.176628	0.758495	1.57024	0.0625	0	0	0	0	0	0.191819	1.56851	0.712183	0.125	0	0.2	0	0.320788	0	0	0	0	0	0
ALGA0002931	1	48332062	1111	0	0	0	0	0	0.253603	-1.82885	1.10929	0.0625	0	0	0	0	0	0.349826	-9	-0.286266	0.125	0	0.2	0	0.642815	0	0	0	0	0	0
ALGA0002938	1	48408098	1112	0	0	0	0	0	0.232802	-1.82885	1.07945	0.0625	0	0	0	0	0	0.156547	-0.18278	0.661239	0.125	0	0.2	0	0.466777	0	0	0	0	0	0
MARC0006385	1	48517875	1113	0	0	0	0	0	0.0591328	-9	1.16873	0.0625	0	0	0	0	0	0.0591328	-9	0.415625	0.125	0	0.2	0	2.86663	0	0	0	0	0	0
MARC0090402	1	48528854	1114	0	0	0	0	0	0.253603	-1.82885	1.02321	0.0625	0	0	0	0	0	0.294209	-0.774034	-0.185806	0.125	0	0.2	0	0.545923	0	0	0	0	0	0
ASGA0002521	1	48539442	1115	0	0	0	0	0	0.241569	-9	1.00185	0.0625	0	0	0	0	0	0.187985	-0.774034	0.551977	0.125	0	0.2	0	-1.2126	0	0	0	0	0	0
MARC0030041	1	48566564	1116	0	0	0	0	0	0.1041	-9	0.640192	0.0625	0	0	0	0	0	0.1041	-9	-0.167237	0.125	0	0.2	0	1.47031	0	0	0	0	0	0
H3GA0001561	1	48586569	1117	0	0	0	0	0	0.162875	-9	1.02181	0.0625	0	0	0	0	0	0.162875	-9	0.246325	0.125	0	0.2	0	-1.54042	0	0	0	0	0	0
H3GA0001563	1	48608056	1118	0	0	0	0	0	0.169571	-1.82885	1.62506	0.0625	0	0	0	0	0	0.187985	-0.774034	0.466419	0.125	0	0.2	0	-1.25636	0	0	0	0	0	0
ALGA0002946	1	48680531	1119	0	0	0	0	0	0.128681	0.235167	1.45988	0.0625	0	0	0	0	0	0.159119	-0.00831317	0.559195	0.125	0	0.2	0	0.575345	0	0	0	0	0	0
MARC0033374	1	48782415	1120	0	0	0	0	0	0.253603	-1.52043	1.22939	0.0625	0	0	0	0	0	0.294209	-0.23388	0.44466	0.125	0	0.2	0	0.768595	0	0	0	0	0	0
H3GA0001567	1	48841029	1121	0	0	0	0	0	0.256589	0.508314	1.23466	0.0625	0	0	0	0	0	0.29653	-9	0.544651	0.125	0	0.2	0	1.31279	0	0	0	0	0	0
ASGA0002533	1	48913544	1122	0	0	0	0	0	0.187746	-0.69455	1.55165	0.0625	0	0	0	0	0	0.300643	-9	-9	0.125	0	0.2	0	-0.570062	0	0	0	0	0	0
ASGA0002536	1	48925115	1123	0	0	0	0	0	0.153965	0.506927	0.950196	0.0625	0	0	0	0	0	0.195729	-9	0.238336	0.125	0	0.186667	0	0.567373	0	0	0	0	0	0
ASGA0002548	1	49026306	1124	0	0	0	0	0	0.0831067	-1.52402	1.42586	0.0625	0	0	0	0	0	0.114033	-0.23388	0.661822	0.125	0	0.186667	0	1.08986	0	0	0	0	0	0
INRA0002006	1	49057741	1125	0	0	0	0	0	0.218948	-1.52402	1.22555	0.0625	0	0	0	0	0	0.265521	-0.23388	0.444738	0.125	0	0.186667	0	0.063157	0	0	0	0	0	0
MARC0033661	1	49087558	1126	0	0	0	0	0	0.28263	-9	1.20513	0.0625	0	0	0	0	0	0.28263	-9	0.738869	0.125	0	0.186667	0	-1.56515	0	0	0	0	0	0
ALGA0002965	1	49117476	1127	0	0	0	0	0	0.440465	-9	0.904974	0.0625	0	0	0	0	0	0.460943	-9	0.29202	0.125	0	0.186667	0	-0.607449	0	0	0	0	0	0
H3GA0001574	1	49140000	1128	0	0	0	0	0	0.0670763	-1.07197	1.83231	0.0625	0	0	0	0	0	0.0914151	-0.23388	1.01118	0.125	0	0.186667	0	1.45712	0	0	0	0	0	0
ASGA0002551	1	49171144	1129	0	0	0	0	0	0.220987	-1.08745	1.31367	0.0625	0	0	0	0	0	0.278659	-0.23388	0.467613	0.125	0	0.186667	0	0.157189	0	0	0	0	0	0
ASGA0002552	1	49192624	1130	0	0	0	0	0	0.0670763	-1.08419	1.79617	0.0625	0	0	0	0	0	0.0914151	-0.23388	0.986855	0.125	0	0.186667	0	1.43622	0	0	0	0	0	0
ALGA0002967	1	49213976	1131	0	0	0	0	0	0.440465	-9	0.878522	0.0625	0	0	0	0	0	0.460943	-9	0.26303	0.125	0	0.186667	0	-0.593654	0	0	0	0	0	0
ALGA0002970	1	49298217	1132	0	0	0	0	0	0.179319	-9	0.870946	0.0625	0	0	0	0	0	0.129142	-0.23388	0.73953	0.125	0	0.186667	0	1.22878	0	0	0	0	0	0
ALGA0002972	1	49321671	1133	0	0	0	0	0	0.216383	-0.0434127	1.82859	0.0625	0	0	0	0	0	0.347615	1.04595	0.889911	0.125	0	0.173333	0	1.03022	0	0	0	0	0	0
ALGA0002977	1	49360068	1134	0	0	0	0	0	0.335704	-9	1.09464	0.0625	0	0	0	0	0	0.332231	-1.01933	1.95365	0.125	0	0.173333	0	-1.27001	0	0	0	0	0	0
MARC0068812	1	49368325	1135	0	0	0	0	0	0.330019	-1.16112	1.20141	0.0625	0	0	0	0	0	0.319347	-0.0108963	1.23569	0.125	0	0.173333	0	0.319489	0	0	0	0	0	0
INRA0002029	1	49439200	1136	0	0	0	0	0	0.341592	-1.60913	1.12213	0.0625	0	0	0	0	0	0.38512	0.0702051	0.865591	0.125	0	0.173333	0	0.319489	0	0	0	0	0	0
ASGA0002556	1	49469604	1137	0	0	0	0	0	0.319906	1.69369	1.21215	0	0	0	0	0	0	0.38512	0.0702051	0.865591	0.125	0	0.173333	0	0.319489	0	0	0	0	0	0
ALGA0002981	1	49492820	1138	0	0	0	0	0	0.0597608	-1.53091	1.6012	0	0	0	0	0	0	0.0827849	0.0702051	1.29521	0.125	0	0.173333	0	1.27483	0	0	0	0	0	0
ALGA0002982	1	49600328	1139	0	0	0	0	0	0.1053	-1.53091	2.27201	0	0	0	0	0	0	0.0515666	0.0702051	2.02217	0.125	0	0.173333	0	-9	0	0	0	0	0	0
ASGA0002561	1	49640393	1140	0	0	0	0	0	0.297155	-1.53091	1.21379	0	0	0	0	0	0	0.339374	0.0702051	0.875379	0.125	0	0.173333	0	0.520296	0	0	0	0	0	0
ALGA0002986	1	49671798	1141	0	0	0	0	0	0.465386	-1.53091	1.35265	0	0	0	0	0	0	0.505623	0.0702051	1.02586	0.125	0	0.173333	0	-0.547724	0	0	0	0	0	0
INRA0002035	1	49673893	1142	0	0	0	0	0	0.0626023	0.140982	1.98899	0	0	0	0	0	0	0.278272	0.0702051	1.23162	0.125	0	0.173333	0	1.05629	0	0	0	0	0	0
ASGA0002567	1	49766240	1143	0	0	0	0	0	0.130045	0.140982	1.8886	0	0	0	0	0	0	0.219413	-9	0.789391	0.125	0	0.173333	0	-0.759585	0	0	0	0	0	0
ALGA0002991	1	49796904	1144	0	0	0	0	0	0.0946758	0.140982	1.789	0	0	0	0	0	0	0.257465	0.0702051	1.01488	0.125	0	0.173333	0	0.577199	0	0	0	0	0	0
ASGA0002568	1	49820676	1145	0	0	0	0	0	0.177347	0.624451	1.66743	0	0	0	0	0	0	0.290298	0.0702051	0.968648	0.125	0	0.173333	0	0.170019	0	0	0	0	0	0
MARC0104539	1	49841979	1146	0	0	0	0	0	0.0946758	0.144978	1.78894	0	0	0	0	0	0	0.257465	1.37273	0.995512	0.125	0	0.173333	0	0.580572	0	0	0	0	0	0
ASGA0002570	1	49863808	1147	0	0	0	0	0	0.135709	-9	0.978373	0	0	0	0	0	0	0.135709	-9	1.02784	0.125	0	0.173333	0	1.49089	0	0	0	0	0	0
ALGA0002996	1	49893719	1148	0	0	0	0	0	0.0946758	0.144978	1.77247	0	0	0	0	0	0	0.257465	0.970546	0.984822	0.125	0	0.173333	0	0.560419	0	0	0	0	0	0
ALGA0003003	1	49972965	1149	0	0	0	0	0	0.465386	-1.5696	1.25823	0	0	0	0	0	0	0.505623	0.970546	0.953963	0.125	0	0.173333	0	-0.539979	0	0	0	0	0	0
ALGA0003004	1	49988544	1150	0	0	0	0	0	0.369418	0.923424	1.61553	0	0	0	0	0	0	0.499815	0.970546	0.960713	0.125	0	0.16	0	0.88826	0	0	0	0	0	0
ASGA0002573	1	50015447	1151	0	0	0	0	0	0.42599	-1.55698	1.1356	0	0	0	0	0	0	0.466079	0.970546	0.806227	0.125	0	0.16	0	-0.289144	0	0	0	0	0	0
ALGA0003008	1	50034044	1152	0	0	0	0	0	0.419162	-9	0.437428	0	0	0	0	0	0	0.363248	0.970546	0.709951	0.125	0	0.16	0	0.486711	0	0	0	0	0	0
ALGA0003012	1	50052578	1153	0	0	0	0	0	0.252034	-0.183314	1.54461	0	0	0	0	0	0	0.339374	-0.5058	0.807884	0.125	0	0.16	0	0.37327	0	0	0	0	0	0
MARC0098848	1	50066558	1154	0	0	0	0	0	-9	-9	1.59592	0	0	0	0	0	0	-9	-9	1.56762	0.125	0	0.16	0	-9	0	0	0	0	0	0
ALGA0003021	1	50254096	1155	0	0	0	0	0	0.28263	-9	1.0453	0	0	0	0	0	0	0.28263	-9	0.97092	0.125	0	0.16	0	-1.29035	0	0	0	0	0	0
MARC0009271	1	50259120	1156	0	0	0	0	0	0.561916	-9	0.704017	0	0	0	0	0	0	0.505623	-0.5058	0.921606	0.125	0	0.16	0	-0.302431	0	0	0	0	0	0
ASGA0002580	1	50319734	1157	0	0	0	0	0	0.28263	-9	1.07652	0	0	0	0	0	0	0.28263	-9	1.00169	0.125	0	0.16	0	-1.31834	0	0	0	0	0	0
ALGA0003024	1	50453600	1158	0	0	0	0	0	0.321727	-1.44506	1.17062	0	0	0	0	0	0	0.363248	-0.5058	0.827904	0.125	0	0.16	0	0.452449	0	0	0	0	0	0
H3GA0001595	1	50472642	1159	0	0	0	0	0	0.143195	-1.00788	1.36515	0	0	0	0	0	0	0.189213	-0.5058	0.963904	0.125	0	0.146667	0	0.522634	0	0	0	0	0	0
MARC0056989	1	50500358	1160	0	0	0	0	0	-0.0151273	-1.45446	1.98487	0	0	0	0	0	0	0.00727057	-9	1.39587	0.125	0	0.146667	0	1.8341	0	0	0	0	0	0
ALGA0003028	1	50529066	1161	0	0	0	0	0	0.313176	-9	1.01058	0	0	0	0	0	0	0.258928	-0.5058	1.28455	0.125	0	0.146667	0	-1.08733	0	0	0	0	0	0
ALGA0112762	1	50686333	1162	0	0	0	0	0	0.062226	-0.122282	1.98274	0	0	0	0	0	0	0.22795	-9	0.917436	0.125	0	0.146667	0	0.0644021	0	0	0	0	0	0
MARC0080112	1	50857125	1163	0	0	0	0	0	0.395849	-1.2679	1.15874	0	0	0	0	0	0	0.440353	-0.5058	0.865557	0.125	0	0.173333	0	0.385451	0	0	0	0	0	0
ALGA0003043	1	50870806	1164	0	0	0	0	0	0.127051	-9	1.34543	0	0	0	0	0	0	0.127051	-9	1.40847	0.125	0	0.173333	0	-1.49362	0	0	0	0	0	0
INRA0002076	1	50902871	1165	0	0	0	0	0	0.17123	-0.46814	1.72791	0	0	0	0	0	0	0.222266	-9	1.48897	0.125	0	0.173333	0	-1.82944	0	0	0	0	0	0
ALGA0003034	1	50914824	1166	0	0	0	0	0	0.0402857	-0.102868	1.56444	0	0	0	0	0	0	0.139809	-0.5058	1.06136	0.125	0	0.173333	0	0.305411	0	0	0	0	0	0
ALGA0003039	1	50938357	1167	0	0	0	0	0	0.180499	-1.24892	1.3063	0	0	0	0	0	0	0.216619	-0.5058	1.0019	0.125	0	0.173333	0	1.21485	0	0	0	0	0	0
MARC0027394	1	50999817	1168	0	0	0	0	0	0.298467	-9	1.0679	0	0	0	0	0	0	0.298467	-9	1.05388	0.125	0	0.186667	0	-1.85609	0	0	0	0	0	0
H3GA0001599	1	51022284	1169	0	0	0	0	0	-9	-9	1.65514	0	0	0	0	0	0	-9	-9	1.69027	0.125	0	0.186667	0	-9	0	0	0	0	0	0
INRA0002091	1	51116868	1170	0	0	0	0	0	0.1212	-9	1.22871	0	0	0	0	0	0	0.1212	-9	1.22815	0.125	0	0.186667	0	-1.53912	0	0	0	0	0	0
ALGA0003052	1	51170116	1171	0	0	0	0	0	0.206034	-1.24892	1.14666	0	0	0	0	0	0	0.243389	-0.5058	0.828899	0.125	0	0.186667	0	1.09527	0	0	0	0	0	0
ALGA0003056	1	51350022	1172	0	0	0	0	0	0.0555001	-0.187013	1.31564	0	0	0	0	0	0	0.139502	-0.5058	0.778436	0.125	0	0.186667	0	0.41791	0	0	0	0	0	0
MARC0080017	1	51378462	1173	0	0	0	0	0	0.0190714	-9	1.33411	0	0	0	0	0	0	0.0190714	-9	1.38598	0.125	0	0.186667	0	-1.76374	0	0	0	0	0	0
ALGA0003060	1	51426350	1174	0	0	0	0	0	0.112114	-0.544237	1.23472	0	0	0	0	0	0	0.176199	-0.5058	0.759513	0.125	0	0.186667	0	0.684112	0	0	0	0	0	0
H3GA0001604	1	51457476	1175	0	0	0	0	0	0.0973116	-1.24805	1.37729	0	0	0	0	0	0	0.126737	-0.5058	1.11934	0.125	0	0.186667	0	1.66839	0	0	0	0	0	0
ALGA0003071	1	51500658	1176	0	0	0	0	0	0.112114	-0.381978	1.26385	0	0	0	0	0	0	0.176199	-0.5058	0.814764	0.125	0	0.186667	0	0.609894	0	0	0	0	0	0
ASGA0096671	1	51527752	1177	0	0	0	0	0	0.102505	0.884466	1.39809	0	0	0	0	0	0	0.271509	-9	0.526012	0.125	0	0.186667	0	0.0606451	0	0	0	0	0	0
ASGA0097205	1	51527891	1178	0	0	0	0	0	0.102505	0.884466	1.39809	0	0	0	0	0	0	0.271509	-9	0.526012	0.125	0	0.186667	0	0.0606451	0	0	0	0	0	0
MARC0087435	1	51531316	1179	0	0	0	0	0	0.102505	0.884466	1.39809	0	0	0	0	0	0	0.271509	-9	0.526012	0.125	0	0.186667	0	0.0606451	0	0	0	0	0	0
ALGA0003075	1	51671808	1180	0	0	0	0	0	0.0594886	-1.32878	1.9754	0	0	0	0	0	0	0.0747563	-9	1.54792	0.125	0	0.186667	0	-1.88552	0	0	0	0	0	0
ALGA0003076	1	51718844	1181	0	0	0	0	0	-9	-9	-9	0	0	0	0	0	0	-9	-9	-9	0.125	0	0.186667	0	-0.237978	0	0	0	0	0	0
MARC0084072	1	51733789	1182	0	0	0	0	0	0.120725	0.884466	1.45076	0	0	0	0	0	0	0.267974	-9	0.583097	0.125	0	0.186667	0	0.465976	0	0	0	0	0	0
INRA0002108	1	51767027	1183	0	0	0	0	0	0.141272	-0.0591728	1.17301	0	0	0	0	0	0	0.129013	-0.5058	1.39803	0.125	0	0.186667	0	1.37877	0	0	0	0	0	0
INRA0002107	1	51813283	1184	0	0	0	0	0	0.112114	-0.451423	1.15656	0	0	0	0	0	0	0.176199	-0.5058	0.764902	0.125	0	0.186667	0	0.539086	0	0	0	0	0	0
ASGA0002601	1	51953963	1185	0	0	0	0	0	0.112114	-0.451423	1.15656	0	0	0	0	0	0	0.176199	-0.5058	0.764902	0.125	0	0.186667	0	0.539086	0	0	0	0	0	0
MARC0052861	1	52017496	1186	0	0	0	0	0	0.068906	-0.00677056	1.5845	0	0	0	0	0	0	0.318115	-1.26397	0.866246	0.125	0	0.186667	0	0.437322	0	0	0	0	0	0
ALGA0003089	1	52040273	1187	0	0	0	0	0	-9	-9	1.46826	0	0	0	0	0	0	-9	-9	1.70444	0.125	0	0.186667	0	-9	0	0	0	0	0	0
INRA0002110	1	52062069	1188	0	0	0	0	0	0.52513	0.870409	2.42959	0	0	0	0	0	0	0.00489963	-9	1.65946	0.125	0	0.186667	0	-9	0	0	0	0	0	0
ASGA0002607	1	52093058	1189	0	0	0	0	0	0.141272	-0.128195	1.10105	0	0	0	0	0	0	0.129013	-0.536257	1.37453	0.125	0	0.186667	0	1.3933	0	0	0	0	0	0
ALGA0003091	1	52127592	1190	0	0	0	0	0	-9	-9	-9	0	0	0	0	0	0	-9	-9	-9	0	0	0.186667	0	-0.672968	0	0	0	0	0	0
INRA0002111	1	52156856	1191	0	0	0	0	0	0.0886546	0.0229307	1.5302	0.0625	0	0	0	0	0	0.21863	-9	0.576218	0.375	0	0.186667	0	1.05343	0	0	0	0	0	0
ASGA0002612	1	52229182	1192	0	0	0	0	0	0.0445837	-0.49608	1.61124	0.0625	0	0	0	0	0	0.122521	-9	0.852555	0.375	0	0.186667	0	-1.39122	0	0	0	0	0	0
ALGA0003095	1	52319685	1193	0	0	0	0	0	0.0747563	-9	1.37369	0.0625	0	0	0	0	0	0.0747563	-9	1.41864	0.375	0	0.186667	0	-1.82789	0	0	0	0	0	0
ALGA0003096	1	52343821	1194	0	0	0	0	0	0.222224	-9	0.749534	0.0625	0	0	0	0	0	0.222224	-9	0.742239	0.375	0	0.186667	0	-1.24251	0	0	0	0	0	0
MARC0000470	1	52418922	1195	0	0	0	0	0	0.020801	-0.49608	1.67637	0.0625	0	0	0	0	0	0.052662	-9	0.923135	0.375	0	0.186667	0	-0.90512	0	0	0	0	0	0
ALGA0119385	1	52578628	1196	0	0	0	0	0	0.0653572	-9	0.82241	0.0625	0	0	0	0	0	0.352309	0.289259	1.315	0.375	0	0.186667	0	-0.951479	0	0	0	0	0	0
INRA0002130	1	52843788	1197	0	0	0	0	0	0.0916146	-0.49608	1.08525	0.0625	0	0	0	0	0	0.15363	-0.537814	0.598004	0.375	0	0.186667	0	0.6227	0	0	0	0	0	0
ALGA0003115	1	52884774	1198	0	0	0	0	0	0.156034	-0.49608	1.23798	0.0625	0	0	0	0	0	0.209779	-0.537814	0.763512	0.375	0	0.186667	0	-0.588151	0	0	0	0	0	0
ALGA0003117	1	52901401	1199	0	0	0	0	0	0.0916146	-0.49608	1.11597	0.0625	0	0	0	0	0	0.15363	-0.537814	0.631288	0.375	0	0.186667	0	0.572525	0	0	0	0	0	0
ASGA0002626	1	52930466	1200	0	0	0	0	0	0.0916146	-0.49608	1.11597	0.0625	0	0	0	0	0	0.15363	-0.537814	0.631288	0.375	0	0.186667	0	0.572525	0	0	0	0	0	0
ALGA0003119	1	52958755	1201	0	0	0	0	0	0.0815279	-1.26391	1.84853	0.0625	0	0	0	0	0	0.0804768	-0.537814	1.62347	0.375	0	0.186667	0	-1.32866	0	0	0	0	0	0
ASGA0002629	1	52999008	1202	0	0	0	0	0	0.0916146	-0.390915	1.09613	0.0625	0	0	0	0	0	0.15363	-0.537814	0.627903	0.375	0	0.186667	0	0.577714	0	0	0	0	0	0
ALGA0003122	1	53023914	1203	0	0	0	0	0	0.40095	-0.101155	1.28719	0.0625	0	0	0	0	0	0.368177	-1.10584	1.46021	0.375	0	0.186667	0	0.40798	0	0	0	0	0	0
ALGA0003126	1	53048001	1204	0	0	0	0	0	0.116165	0.589221	1.32183	0.0625	0	0	0	0	0	0.176199	-0.673809	0.581228	0.375	0	0.186667	0	0.586909	0	0	0	0	0	0
SIRI0000285	1	53136016	1205	0	0	0	0	0	0.17907	-1.36504	1.08551	0.0625	0	0	0	0	0	0.215158	-0.673809	0.729478	0.375	0	0.186667	0	1.23596	0	0	0	0	0	0
ASGA0002634	1	53147800	1206	0	0	0	0	0	0.267149	0.206367	1.06468	0.0625	0	0	0	0	0	0.30582	-9	0.793788	0.375	0	0.186667	0	1.39524	0	0	0	0	0	0
ALGA0003129	1	53212237	1207	0	0	0	0	0	0.070494	-9	0.609769	0.0625	0	0	0	0	0	-0.00757291	0.483782	1.28114	0.375	0	0.186667	0	-0.299486	0	0	0	0	0	0
ALGA0003142	1	53291168	1208	0	0	0	0	0	0.0596313	-0.50418	1.14905	0.0625	0	0	0	0	0	0.170119	-9	0.276024	0.375	0	0.186667	0	1.10324	0	0	0	0	0	0
H3GA0001617	1	53320108	1209	0	0	0	0	0	0.173791	-1.37212	1.07242	0.0625	0	0	0	0	0	0.18944	-1.09832	1.5567	0.375	0	0.186667	0	1.38192	0	0	0	0	0	0
ASGA0002638	1	53359712	1210	0	0	0	0	0	0.14421	1.59108	0.910744	0.0625	0	0	0	0	0	0.147832	-1.09832	1.6103	0.375	0	0.186667	0	-0.279305	0	0	0	0	0	0
MARC0033459	1	53385720	1211	0	0	0	0	0	0.157468	1.02056	0.929986	0.0625	0	0	0	0	0	0.190941	-1.09832	1.86185	0.375	0	0.186667	0	-0.991442	0	0	0	0	0	0
ALGA0003134	1	53420432	1212	0	0	0	0	0	0.173838	0.151798	1.33775	0.0625	0	0	0	0	0	0.279124	-0.624117	0.577248	0.4375	0	0.186667	0	0.430596	0	0	0	0	0	0
MARC0030887	1	53521668	1213	0	0	0	0	0	0.0596313	-0.457291	1.07082	0.0625	0	0	0	0	0	0.170119	-9	0.283697	0.4375	0	0.186667	0	1.0254	0	0	0	0	0	0
ALGA0003143	1	53604351	1214	0	0	0	0	0	0.128699	-1.29529	0.994669	0.0625	0	0	0	0	0	0.214467	-9	0.393016	0.4375	0	0.186667	0	1.43352	0	0	0	0	0	0
ASGA0002640	1	53677479	1215	0	0	0	0	0	0.0945983	0.0754068	1.28348	0.0625	0	0	0	0	0	0.122617	-0.235916	1.21834	0.4375	0	0.186667	0	0.626791	0	0	0	0	0	0
ALGA0003145	1	53691684	1216	0	0	0	0	0	0.0967321	-0.706985	1.57058	0.0625	0	0	0	0	0	0.0454281	0.368339	1.62147	0.4375	0	0.213333	0	-0.904149	0	0	0	0	0	0
ALGA0003149	1	53726743	1217	0	0	0	0	0	0.296978	-1.49726	0.697649	0.0625	0	0	0	0	0	0.184996	0.368339	1.23428	0.4375	0	0.213333	0	0.0511242	0	0	0	0	0	0
ASGA0002642	1	53876081	1218	0	0	0	0	0	0.115201	-0.214177	0.656867	0.0625	0	0	0	0	0	0.183279	-0.281708	0.834492	0.625	0	0.213333	0	0.560249	0	0	0	0	0	0
ALGA0003151	1	53892297	1219	0	0	0	0	0	0.194699	-1.50027	0.454342	0.0625	0	0	0	0	0	0.232355	-0.281708	0.906089	0.625	0	0.213333	0	0.882554	0	0	0	0	0	0
ALGA0003152	1	53913932	1220	0	0	0	0	0	-0.0126934	0.623395	0.913509	0.0625	0	0	0	0	0	0.0311261	0.488311	1.09829	0.625	0	0.213333	0	0.9438	0	0	0	0	0	0
ALGA0003154	1	53927151	1221	0	0	0	0	0	-0.0126934	0.623395	0.913509	0.0625	0	0	0	0	0	0.0311261	0.488311	1.09829	0.625	0	0.213333	0	0.9438	0	0	0	0	0	0
ALGA0003158	1	53964692	1222	0	0	0	0	0	0.121991	-0.677399	0.604575	0.0625	0	0	0	0	0	0.183279	-0.305112	0.839298	0.625	0	0.213333	0	0.61273	0	0	0	0	0	0
SIRI0000263	1	54033593	1223	0	0	0	0	0	-0.00970721	0.325537	0.927	0.0625	0	0	0	0	0	0.0311261	0.487809	1.09366	0.625	0	0.213333	0	0.935757	0	0	0	0	0	0
ASGA0002653	1	54068013	1224	0	0	0	0	0	0.0840833	1.37447	0.654997	0.0625	0	0	0	0	0	0.243189	-9	0.590906	0.625	0	0.213333	0	-0.321097	0	0	0	0	0	0
MARC0078789	1	54093883	1225	0	0	0	0	0	0.149374	-0.24274	0.640284	0.0625	0	0	0	0	0	0.222282	-0.296383	0.759348	0.625	0	0.213333	0	0.0975493	0	0	0	0	0	0
INRA0002177	1	54126690	1226	0	0	0	0	0	0.161067	-1.45384	1.06354	0.0625	0	0	0	0	0	0.23438	-9	1.09747	0.625	0	0.213333	0	-1.81165	0	0	0	0	0	0
H3GA0001628	1	54144185	1227	0	0	0	0	0	0.0353829	0.93056	0.844491	0.0625	0	0	0	0	0	0.230981	-9	0.437493	0.625	0	0.213333	0	0.215822	0	0	0	0	0	0
ASGA0002655	1	54162703	1228	0	0	0	0	0	0.0603415	-9	0.461677	0.0625	0	0	0	0	0	0.0199165	-0.296383	1.2624	0.625	0	0.226667	0	1.28574	0	0	0	0	0	0
ALGA0003173	1	54191098	1229	0	0	0	0	0	0.121991	-0.486853	0.75024	0.0625	0	0	0	0	0	0.183279	-0.296383	0.698819	0.625	0	0.226667	0	0.386801	0	0	0	0	0	0
H3GA0001631	1	54216280	1230	0	0	0	0	0	0.0750432	-9	0.329863	0.0625	0	0	0	0	0	0.0316475	-0.296383	1.02706	0.625	0	0.226667	0	0.869219	0	0	0	0	0	0
MARC0091245	1	54684345	1231	0	0	0	0	0	0.0027288	0.677066	0.915719	0.0625	0	0	0	0	0	0.0322495	0.482107	0.879872	0.625	0	0.226667	0	0.983822	0	0	0	0	0	0
ALGA0003187	1	54752505	1232	0	0	0	0	0	0.161067	-1.35859	0.884541	0.0625	0	0	0	0	0	0.23438	-9	0.777276	0.625	0	0.226667	0	-1.53669	0	0	0	0	0	0
MARC0023808	1	54929205	1233	0	0	0	0	0	0.0996112	0.1988	0.755583	0.0625	0	0	0	0	0	0.180595	0.482107	0.815602	0.625	0	0.226667	0	-0.0225911	0	0	0	0	0	0
ALGA0003195	1	54962087	1234	0	0	0	0	0	0.0996112	0.1988	0.755583	0.0625	0	0	0	0	0	0.180595	0.482107	0.815602	0.625	0	0.226667	0	-0.0225911	0	0	0	0	0	0
INRA0002210	1	54991599	1235	0	0	0	0	0	0.194699	-1.3484	0.403015	0.0625	0	0	0	0	0	0.232355	-0.305421	0.562759	0.625	0	0.226667	0	0.561262	0	0	0	0	0	0
ALGA0003197	1	55012053	1236	0	0	0	0	0	0.210127	1.15928	0.687089	0.0625	0	0	0	0	0	0.246975	-0.249373	0.974312	0.625	0	0.226667	0	-0.103162	0	0	0	0	0	0
ALGA0003200	1	55040741	1237	0	0	0	0	0	0.210129	-0.608229	0.421009	0.0625	0	0	0	0	0	0.278484	-0.314622	0.504085	0.625	0	0.226667	0	-0.0419985	0	0	0	0	0	0
ALGA0003201	1	55066559	1238	0	0	0	0	0	0.185725	-0.284261	0.775124	0.0625	0	0	0	0	0	0.278484	-0.314622	0.504085	0.625	0	0.226667	0	-0.0419985	0	0	0	0	0	0
ALGA0003202	1	55080766	1239	0	0	0	0	0	0.356197	-0.197116	0.00516318	0.0625	0	0	0	0	0	0.259446	-0.249872	0.973317	0.625	0	0.226667	0	-0.159723	0	0	0	0	0	0
ALGA0003203	1	55107304	1240	0	0	0	0	0	0.0567814	-9	0.784615	0.0625	0	0	0	0	0	0.0567814	-9	1.26589	0.625	0	0.226667	0	-1.9131	0	0	0	0	0	0
ALGA0109305	1	55176817	1241	0	0	0	0	0	0.0069458	-1.28635	0.967238	0.0625	0	0	0	0	0	0.0199165	-0.307613	1.12268	0.625	0	0.226667	0	1.19237	0	0	0	0	0	0
ASGA0002670	1	55195604	1242	0	0	0	0	0	0.335956	0.370226	0.0798115	0.0625	0	0	0	0	0	0.285546	0.492344	0.801717	0.625	0	0.226667	0	-0.153854	0	0	0	0	0	0
H3GA0001640	1	55228306	1243	0	0	0	0	0	0.296178	-1.2494	0.474826	0.0625	0	0	0	0	0	0.337635	-0.304068	0.548113	0.625	0	0.226667	0	0.259221	0	0	0	0	0	0
MARC0051272	1	55354812	1244	0	0	0	0	0	0.246506	-0.268635	0.0400198	0.0625	0	0	0	0	0	0.287168	-9	0.18609	0.625	0	0.226667	0	0.0180454	0	0	0	0	0	0
H3GA0001644	1	55400413	1245	0	0	0	0	0	-0.0143306	-1.22075	1.00978	0.0625	0	0	0	0	0	0.0360226	-9	0.804553	0.625	0	0.226667	0	1.1968	0	0	0	0	0	0
H3GA0001645	1	55507872	1246	0	0	0	0	0	0.210129	-0.477348	0.613559	0.0625	0	0	0	0	0	0.20021	-0.592485	1.06825	0.625	0	0.226667	0	-0.0623536	0	0	0	0	0	0
ASGA0002675	1	55550232	1247	0	0	0	0	0	0.225669	-0.477348	0.611039	0.0625	0	0	0	0	0	0.215561	-0.592485	1.06552	0.625	0	0.226667	0	-0.11863	0	0	0	0	0	0
MARC0019537	1	55651270	1248	0	0	0	0	0	0.0633856	-1.32131	1.41134	0.0625	0	0	0	0	0	0.0545121	0.490076	1.85354	0.625	0	0.226667	0	-1.88418	0	0	0	0	0	0
ALGA0103591	1	55723426	1249	0	0	0	0	0	0.236428	-1.32131	0.871314	0.0625	0	0	0	0	0	0.321297	-9	0.654011	0.625	0	0.226667	0	-1.02257	0	0	0	0	0	0
ALGA0105914	1	55748083	1250	0	0	0	0	0	0.261545	-1.32131	0.837861	0.0625	0	0	0	0	0	0.348863	-9	0.617757	0.625	0	0.226667	0	-0.877786	0	0	0	0	0	0
ALGA0003220	1	55787719	1251	0	0	0	0	0	0.0262496	0.718541	0.703322	0.0625	0	0	0	0	0	0.0580406	-9	0.962778	0.625	0	0.226667	0	-0.845877	0	0	0	0	0	0
ASGA0002680	1	55816478	1252	0	0	0	0	0	0.0327704	-1.3576	1.11731	0.0625	0	0	0	0	0	0.0536366	-0.298256	1.29366	0.625	0	0.226667	0	0.951612	0	0	0	0	0	0
ALGA0003214	1	55856661	1253	0	0	0	0	0	0.132798	0.687109	0.54273	0.0625	0	0	0	0	0	0.185482	-9	0.673468	0.625	0	0.226667	0	-0.27519	0	0	0	0	0	0
ALGA0003218	1	55890468	1254	0	0	0	0	0	0.0795416	-0.283127	1.31567	0.0625	0	0	0	0	0	0.0868509	-0.298256	1.06711	0.625	0	0.226667	0	0.129335	0	0	0	0	0	0
MARC0009277	1	55927792	1255	0	0	0	0	0	0.0619796	0.294793	1.22413	0.0625	0	0	0	0	0	0.245121	-1.02048	0.902168	0.625	0	0.226667	0	-0.179419	0	0	0	0	0	0
ALGA0003221	1	55938434	1256	0	0	0	0	0	0.235474	1.88339	0.724321	0.0625	0	0	0	0	0	0.31362	-1.02048	0.830164	0.625	0	0.226667	0	0.128463	0	0	0	0	0	0
ASGA0002688	1	55965347	1257	0	0	0	0	0	0.210129	-0.446542	0.906319	0.0625	0	0	0	0	0	0.336175	-9	0.473639	0.625	0	0.226667	0	0.130529	0	0	0	0	0	0
MARC0094661	1	56004411	1258	0	0	0	0	0	0.180531	-0.446542	0.916436	0.0625	0	0	0	0	0	0.304613	-9	0.484603	0.625	0	0.226667	0	0.251709	0	0	0	0	0	0
ALGA0003229	1	56029935	1259	0	0	0	0	0	0.210129	-0.446542	0.906859	0.0625	0	0	0	0	0	0.336175	-9	0.474225	0.625	0	0.226667	0	0.129529	0	0	0	0	0	0
INRA0002228	1	56051308	1260	0	0	0	0	0	0.180531	-0.446542	0.916008	0.0625	0	0	0	0	0	0.304613	-9	0.484139	0.625	0	0.226667	0	0.251225	0	0	0	0	0	0
INRA0002229	1	56081307	1261	0	0	0	0	0	-9	-9	1.44789	0.0625	0	0	0	0	0	-9	-9	1.91684	0.625	0	0.226667	0	-9	0	0	0	0	0	0
INRA0002232	1	56104185	1262	0	0	0	0	0	0.303691	-9	0.216967	0.0625	0	0	0	0	0	0.303691	-9	0.582884	0.625	0	0.226667	0	0.764991	0	0	0	0	0	0
MARC0042547	1	56132224	1263	0	0	0	0	0	0.210129	-0.446542	0.88535	0.0625	0	0	0	0	0	0.336175	-9	0.450915	0.625	0	0.226667	0	0.168708	0	0	0	0	0	0
MARC0024683	1	56155069	1264	0	0	0	0	0	0.165038	-9	1.18326	0.0625	0	0	0	0	0	0.165038	-9	1.635	0.625	0	0.226667	0	-1.87621	0	0	0	0	0	0
ALGA0003237	1	56171014	1265	0	0	0	0	0	0.0624731	-0.240328	0.754486	0.0625	0	0	0	0	0	0.0970969	-9	0.926632	0.625	0	0.226667	0	0.889078	0	0	0	0	0	0
ASGA0002700	1	56196739	1266	0	0	0	0	0	0.269226	-0.0595719	1.06366	0.0625	0	0	0	0	0	0.254851	-1.20454	1.58177	0.625	0	0.226667	0	-0.45483	0	0	0	0	0	0
ASGA0002701	1	56209986	1267	0	0	0	0	0	0.231795	-9	1.08018	0.0625	0	0	0	0	0	0.231795	-9	1.56311	0.625	0	0.226667	0	-1.88397	0	0	0	0	0	0
ASGA0002705	1	56240821	1268	0	0	0	0	0	0.210129	-0.44811	1.01753	0.0625	0	0	0	0	0	0.336175	-9	0.625398	0.625	0	0.226667	0	-0.117601	0	0	0	0	0	0
ALGA0003246	1	56276960	1269	0	0	0	0	0	0.0364651	0.268846	1.32902	0.0625	0	0	0	0	0	0.242332	-9	0.765042	0.625	0	0.226667	0	1.33929	0	0	0	0	0	0
DRGA0000851	1	56298108	1270	0	0	0	0	0	0.197043	-1.37307	1.56276	0.0625	0	0	0	0	0	0.275363	-9	1.47696	0.625	0	0.226667	0	-1.4837	0	0	0	0	0	0
ALGA0003251	1	56320806	1271	0	0	0	0	0	0.190667	-0.498864	1.03261	0.0625	0	0	0	0	0	0.33379	-9	0.716458	0.625	0	0.226667	0	1.189	0	0	0	0	0	0
ALGA0003255	1	56339066	1272	0	0	0	0	0	0.268948	-1.37115	1.2938	0.0625	0	0	0	0	0	0.356724	-9	1.18314	0.625	0	0.226667	0	-1.11793	0	0	0	0	0	0
CASI0010121	1	56355656	1273	0	0	0	0	0	0.268948	-1.37115	1.2938	0.0625	0	0	0	0	0	0.356724	-9	1.18314	0.625	0	0.226667	0	-1.11793	0	0	0	0	0	0
ALGA0003260	1	56384076	1274	0	0	0	0	0	0.111505	-0.0612379	1.30874	0.0625	0	0	0	0	0	0.160565	0.477197	1.42289	0.625	0	0.226667	0	0.345759	0	0	0	0	0	0
ASGA0002711	1	56404857	1275	0	0	0	0	0	0.0416983	0.297194	1.36103	0.0625	0	0	0	0	0	0.10597	0.477197	1.38591	0.625	0	0.226667	0	0.801024	0	0	0	0	0	0
ASGA0096821	1	56413883	1276	0	0	0	0	0	0.0416983	0.297194	1.36103	0.0625	0	0	0	0	0	0.10597	0.477197	1.38591	0.625	0	0.226667	0	0.801024	0	0	0	0	0	0
ALGA0003264	1	56426322	1277	0	0	0	0	0	0.121991	-0.407029	1.17418	0.0625	0	0	0	0	0	0.238851	-9	0.779171	0.625	0	0.226667	0	0.288646	0	0	0	0	0	0
ASGA0002716	1	56448088	1278	0	0	0	0	0	0.138461	-9	1.2202	0.0625	0	0	0	0	0	0.138461	-9	1.54592	0.625	0	0.226667	0	-2.00433	0	0	0	0	0	0
INRA0002254	1	56471539	1279	0	0	0	0	0	-9	-9	1.67703	0.0625	0	0	0	0	0	-9	-9	2.04099	0.625	0	0.226667	0	-9	0	0	0	0	0	0
ALGA0003271	1	56496507	1280	0	0	0	0	0	0.109243	-0.123774	0.712396	0.0625	0	0	0	0	0	0.145892	-9	0.762712	0.625	0	0.226667	0	0.481849	0	0	0	0	0	0
MARC0003603	1	56703436	1281	0	0	0	0	0	0.134265	-9	1.0444	0.0625	0	0	0	0	0	0.107288	-0.272332	1.56692	0.625	0	0.226667	0	2.69155	0	0	0	0	0	0
ALGA0110231	1	56836525	1282	0	0	0	0	0	0.128282	-0.119761	0.935778	0.0625	0	0	0	0	0	0.162941	-9	1.00163	0.625	0	0.226667	0	-0.60421	0	0	0	0	0	0
MARC0031638	1	57012775	1283	0	0	0	0	0	0.0650285	-9	1.07512	0.0625	0	0	0	0	0	0.0650285	-9	1.37115	0.625	0	0.226667	0	-1.63875	0	0	0	0	0	0
ASGA0002727	1	57071472	1284	0	0	0	0	0	0.251839	0.807895	0.831468	0.0625	0	0	0	0	0	0.289335	-9	0.908735	0.625	0	0.226667	0	-0.527884	0	0	0	0	0	0
ASGA0002729	1	57198871	1285	0	0	0	0	0	0.210129	-0.3689	1.07182	0.0625	0	0	0	0	0	0.336175	-9	0.672414	0.625	0	0.226667	0	-0.0145057	0	0	0	0	0	0
ASGA0002733	1	57230147	1286	0	0	0	0	0	0.0520991	-0.3689	1.27432	0.0625	0	0	0	0	0	0.153492	-9	0.891866	0.625	0	0.226667	0	0.587529	0	0	0	0	0	0
MARC0065362	1	57262996	1287	0	0	0	0	0	0.187381	1.21816	1.26398	0.0625	0	0	0	0	0	0.336863	-0.272332	1.12659	0.625	0	0.226667	0	1.42333	0	0	0	0	0	0
MARC0036790	1	57282926	1288	0	0	0	0	0	0.210129	-0.51519	0.975938	0.0625	0	0	0	0	0	0.336175	-9	0.744608	0.625	0	0.226667	0	0.0358005	0	0	0	0	0	0
DIAS0001404	1	57335874	1289	0	0	0	0	0	0.210129	-0.51519	0.975938	0.0625	0	0	0	0	0	0.336175	-9	0.744608	0.625	0	0.226667	0	0.0358005	0	0	0	0	0	0
ALGA0003284	1	57347915	1290	0	0	0	0	0	0.409694	-1.39016	1.0779	0.0625	0	0	0	0	0	0.505214	-9	1.04447	0.625	0	0.226667	0	-0.568914	0	0	0	0	0	0
ALGA0003292	1	57397818	1291	0	0	0	0	0	0.305787	-1.39016	1.24196	0.0625	0	0	0	0	0	0.396453	-9	1.22226	0.625	0	0.226667	0	-1.04802	0	0	0	0	0	0
H3GA0001667	1	57409351	1292	0	0	0	0	0	0.0684291	-0.128185	1.77	0.0625	0	0	0	0	0	0.125629	-9	1.5441	0.625	0	0.226667	0	-1.3962	0	0	0	0	0	0
ALGA0003294	1	57421664	1293	0	0	0	0	0	0.0728749	1.25047	1.44441	0.0625	0	0	0	0	0	0.129338	-0.272332	1.33902	0.625	0	0.226667	0	1.8581	0	0	0	0	0	0
ALGA0003302	1	57449894	1294	0	0	0	0	0	0.225669	-0.501974	0.909587	0.0625	0	0	0	0	0	0.352576	-9	0.662509	0.625	0	0.226667	0	-0.115848	0	0	0	0	0	0
H3GA0001685	1	57506772	1295	0	0	0	0	0	0.260521	-0.501974	0.939591	0.0625	0	0	0	0	0	0.384857	-9	0.695025	0.625	0	0.226667	0	-0.0392977	0	0	0	0	0	0
H3GA0001684	1	57529384	1296	0	0	0	0	0	0.172067	-0.501974	1.38911	0.0625	0	0	0	0	0	0.366933	-9	1.18217	0.625	0	0.226667	0	-0.599869	0	0	0	0	0	0
MARC0043932	1	57561914	1297	0	0	0	0	0	0.142313	-0.602171	1.82444	0.0625	0	0	0	0	0	0.237558	-0.598543	2.16448	0.625	0	0.226667	0	-1.11878	0	0	0	0	0	0
ASGA0002752	1	57577748	1298	0	0	0	0	0	0.0456218	0.56914	1.92125	0.0625	0	0	0	0	0	0.0745351	-9	2.39373	0.625	0	0.226667	0	-9	0	0	0	0	0	0
ALGA0003310	1	57600062	1299	0	0	0	0	0	0.0632316	-0.501426	1.10708	0.0625	0	0	0	0	0	0.195871	-9	0.866428	0.625	0	0.226667	0	0.876395	0	0	0	0	0	0
H3GA0001675	1	57625861	1300	0	0	0	0	0	0.192785	-1.33125	1.24683	0.0625	0	0	0	0	0	0.278029	-9	1.22262	0.625	0	0.226667	0	2.30348	0	0	0	0	0	0
INRA0002279	1	57648581	1301	0	0	0	0	0	0.167032	-0.0769218	1.41994	0.0625	0	0	0	0	0	0.382387	-9	1.21343	0.625	0	0.226667	0	-0.450346	0	0	0	0	0	0
ALGA0003339	1	57659397	1302	0	0	0	0	0	0.128282	2.14013	0.719836	0.0625	0	0	0	0	0	0.162941	-9	1.19286	0.625	0	0.226667	0	-0.675503	0	0	0	0	0	0
MARC0029508	1	57694911	1303	0	0	0	0	0	0.059316	-0.488042	1.06656	0.0625	0	0	0	0	0	0.156597	-9	0.90584	0.625	0	0.213333	0	0.562496	0	0	0	0	0	0
ASGA0002773	1	57788173	1304	0	0	0	0	0	0.0237631	1.9751	0.732391	0.0625	0	0	0	0	0	0.0547449	-9	1.19922	0.625	0	0.213333	0	1.01211	0	0	0	0	0	0
ASGA0002778	1	57816507	1305	0	0	0	0	0	0.112329	-1.37858	1.60168	0.0625	0	0	0	0	0	0.165038	-9	1.67931	0.625	0	0.213333	0	-2.24922	0	0	0	0	0	0
ALGA0003346	1	57841633	1306	0	0	0	0	0	0.116772	1.06634	1.36366	0.0625	0	0	0	0	0	0.157742	-0.291623	1.25683	0.625	0	0.213333	0	0.609358	0	0	0	0	0	0
ALGA0003348	1	57858412	1307	0	0	0	0	0	0.0242782	-9	0.65225	0.0625	0	0	0	0	0	0.0242782	-9	1.46218	0.625	0	0.213333	0	1.63595	0	0	0	0	0	0
MARC0025593	1	57895638	1308	0	0	0	0	0	0.18452	-0.128498	0.876117	0.0625	0	0	0	0	0	0.318047	-9	0.679179	0.625	0	0.213333	0	-0.160893	0	0	0	0	0	0
ALGA0003356	1	57930380	1309	0	0	0	0	0	0.423202	0.0892307	1.1203	0.0625	0	0	0	0	0	0.477343	0.473425	1.32684	0.625	0	0.213333	0	-0.330395	0	0	0	0	0	0
ALGA0003365	1	57968318	1310	0	0	0	0	0	0.104626	-1.42904	0.948396	0.0625	0	0	0	0	0	0.186011	-9	1.01567	0.625	0	0.213333	0	0.815265	0	0	0	0	0	0
H3GA0001700	1	57981015	1311	0	0	0	0	0	0.279752	-0.932514	0.822528	0.0625	0	0	0	0	0	0.38638	-9	0.778195	0.625	0	0.213333	0	0.259745	0	0	0	0	0	0
ASGA0002800	1	58019757	1312	0	0	0	0	0	0.18598	0.609693	1.18652	0.0625	0	0	0	0	0	0.222587	0.473425	1.37418	0.625	0	0.213333	0	-0.186074	0	0	0	0	0	0
H3GA0001704	1	58039326	1313	0	0	0	0	0	0.205373	2.078	0.700327	0.0625	0	0	0	0	0	0.257406	-9	1.02002	0.625	0	0.213333	0	-0.5479	0	0	0	0	0	0
ALGA0003372	1	58056739	1314	0	0	0	0	0	0.20021	-0.0501968	0.962785	0.0625	0	0	0	0	0	0.334905	-9	0.690198	0.625	0	0.213333	0	-0.194815	0	0	0	0	0	0
ASGA0002802	1	58093613	1315	0	0	0	0	0	0.207886	2.19108	1.1068	0.0625	0	0	0	0	0	0.249053	-9	1.58146	0.625	0	0.213333	0	-1.78497	0	0	0	0	0	0
ALGA0003377	1	58138492	1316	0	0	0	0	0	0.109093	-0.0428924	1.18769	0.0625	0	0	0	0	0	0.201601	-9	0.935059	0.625	0	0.213333	0	-1.37334	0	0	0	0	0	0
ASGA0002804	1	58158469	1317	0	0	0	0	0	0.134225	2.01846	0.656639	0.0625	0	0	0	0	0	0.16901	-9	1.09654	0.625	0	0.213333	0	-1.88028	0	0	0	0	0	0
MARC0027189	1	58199157	1318	0	0	0	0	0	0.0983996	-0.037677	0.834664	0.0625	0	0	0	0	0	0.257286	-9	0.55328	0.625	0	0.213333	0	0.760321	0	0	0	0	0	0
H3GA0001710	1	58220232	1319	0	0	0	0	0	0.0900389	2.02456	0.548788	0.0625	0	0	0	0	0	0.124398	-9	0.971025	0.625	0	0.213333	0	-1.39068	0	0	0	0	0	0
ASGA0002809	1	58258682	1320	0	0	0	0	0	0.174279	1.36023	0.277769	0.0625	0	0	0	0	0	0.232359	-9	0.562477	0.625	0	0.213333	0	0.53452	0	0	0	0	0	0
ALGA0003394	1	58289779	1321	0	0	0	0	0	0.0493702	-0.882591	1.22915	0.0625	0	0	0	0	0	0.116197	-9	1.16317	0.625	0	0.213333	0	-0.648795	0	0	0	0	0	0
INRA0002329	1	58339176	1322	0	0	0	0	0	0.238129	1.94468	0.239808	0.0625	0	0	0	0	0	0.295219	-1.01218	0.506587	0.625	0	0.213333	0	0.384009	0	0	0	0	0	0
ALGA0003403	1	58365937	1323	0	0	0	0	0	0.0808243	-0.481584	0.552301	0.0625	0	0	0	0	0	0.195827	-9	0.324249	0.625	0	0.2	0	-1.01053	0	0	0	0	0	0
ALGA0003405	1	58379549	1324	0	0	0	0	0	0.17229	1.56084	0.011147	0.0625	0	0	0	0	0	0.229996	-9	0.258502	0.625	0	0.2	0	1.1307	0	0	0	0	0	0
MARC0082503	1	58391797	1325	0	0	0	0	0	0.119621	0.278604	0.371652	0.0625	0	0	0	0	0	0.119621	-1.01218	0.989249	0.625	0	0.2	0	2.08287	0	0	0	0	0	0
DRGA0000893	1	58428758	1326	0	0	0	0	0	0.00854206	-9	0.593492	0.0625	0	0	0	0	0	0.0242782	-9	1.07075	0.625	0	0.2	0	1.22261	0	0	0	0	0	0
ALGA0003412	1	58504185	1327	0	0	0	0	0	0.099545	-0.0410336	0.594867	0.0625	0	0	0	0	0	0.256511	-9	0.232794	0.625	0	0.2	0	0.139846	0	0	0	0	0	0
ALGA0003413	1	58535098	1328	0	0	0	0	0	0.112572	-0.0410336	0.682162	0.0625	0	0	0	0	0	0.28862	-9	0.327396	0.625	0	0.2	0	-0.543982	0	0	0	0	0	0
INRA0002345	1	58556065	1329	0	0	0	0	0	0.099545	-0.0410336	0.473384	0.0625	0	0	0	0	0	0.256511	-9	0.101143	0.625	0	0.213333	0	0.323588	0	0	0	0	0	0
DIAS0001072	1	58579470	1330	0	0	0	0	0	0.116888	0.350181	0.548918	0.0625	0	0	0	0	0	0.28675	-9	0.111131	0.625	0	0.213333	0	0.457484	0	0	0	0	0	0
ALGA0003423	1	58600456	1331	0	0	0	0	0	0.0334688	0.350181	0.537004	0.0625	0	0	0	0	0	0.145978	-0.30053	0.415323	0.625	0	0.213333	0	0.438321	0	0	0	0	0	0
MARC0026427	1	58622173	1332	0	0	0	0	0	0.104105	-0.396799	0.480652	0.0625	0	0	0	0	0	0.159013	0.559583	0.655814	0.625	0	0.213333	0	0.819133	0	0	0	0	0	0
ASGA0002828	1	58645365	1333	0	0	0	0	0	0.191061	1.56208	-0.00223049	0.0625	0	0	0	0	0	0.0280897	-1.21992	1.11139	0.625	0	0.213333	0	0.639676	0	0	0	0	0	0
ALGA0003428	1	58671510	1334	0	0	0	0	0	0.197478	0.60721	-0.119591	0.0625	0	0	0	0	0	0.237278	-9	0.135795	0.625	0	0.213333	0	-0.559529	0	0	0	0	0	0
ALGA0003430	1	58693947	1335	0	0	0	0	0	0.109417	0.368089	0.634129	0.0625	0	0	0	0	0	0.141604	-9	0.236432	0.625	0	0.213333	0	1.2378	0	0	0	0	0	0
ALGA0003431	1	58714519	1336	0	0	0	0	0	0.116653	1.47077	1.53569	0.0625	0	0	0	0	0	0.00885041	-0.281219	1.7726	0.625	0	0.213333	0	-9	0	0	0	0	0	0
H3GA0001728	1	58761934	1337	0	0	0	0	0	0.280555	0.630582	-0.0350265	0.0625	0	0	0	0	0	0.322916	-9	0.21653	0.625	0	0.213333	0	-1.013	0	0	0	0	0	0
ASGA0002841	1	58834015	1338	0	0	0	0	0	0.193816	0.630582	-0.162929	0.0625	0	0	0	0	0	0.240632	-9	0.0779216	0.625	0	0.213333	0	0.574252	0	0	0	0	0	0
H3GA0001730	1	58854346	1339	0	0	0	0	0	0.124568	0.630582	-0.157457	0.0625	0	0	0	0	0	0.165545	-9	0.0838512	0.625	0	0.213333	0	1.02801	0	0	0	0	0	0
H3GA0001731	1	58866380	1340	0	0	0	0	0	0.193816	0.632034	-0.189996	0.0625	0	0	0	0	0	0.240632	-9	0.0465343	0.625	0	0.2	0	0.541184	0	0	0	0	0	0
H3GA0001733	1	58990256	1341	0	0	0	0	0	-0.00595511	0.0527531	0.631213	0.0625	0	0	0	0	0	0.211256	-9	0.0130551	0.625	0	0.2	0	0.349267	0	0	0	0	0	0
INRA0002365	1	59033524	1342	0	0	0	0	0	0.145342	2.88621	-0.180715	0.0625	0	0	0	0	0	0.189797	-9	-0.0158168	0.625	0	0.2	0	0.111306	0	0	0	0	0	0
DIAS0000655	1	59101805	1343	0	0	0	0	0	0.090788	1.60865	-0.0274747	0.0625	0	0	0	0	0	0.128009	-9	0.147139	0.625	0	0.2	0	1.63994	0	0	0	0	0	0
MARC0076789	1	59222236	1344	0	0	0	0	0	-9	-9	0.880517	0.0625	0	0	0	0	0	-9	-9	1.36328	0.625	0	0.2	0	-9	0	0	0	0	0	0
ALGA0003456	1	59292000	1345	0	0	0	0	0	0.161251	1.60513	-0.1484	0.0625	0	0	0	0	0	0.20285	-9	0.0210778	0.625	0	0.2	0	0.699683	0	0	0	0	0	0
H3GA0001738	1	59316715	1346	0	0	0	0	0	0.0396964	1.00084	0.396103	0.0625	0	0	0	0	0	0.159237	-9	0.0521938	0.625	0	0.2	0	1.08488	0	0	0	0	0	0
ALGA0103567	1	59395215	1347	0	0	0	0	0	0.124033	-0.398359	-0.0645977	0.0625	0	0	0	0	0	0.165615	-9	0.0408994	0.625	0	0.2	0	0.869387	0	0	0	0	0	0
DIAS0000342	1	59412805	1348	0	0	0	0	0	-0.0102174	-9	1.0073	0.0625	0	0	0	0	0	0.190271	-0.525406	2.28538	0.625	0	0.2	0	-9	0	0	0	0	0	0
ASGA0002862	1	59453638	1349	0	0	0	0	0	0.146516	-0.404653	-0.0824607	0.0625	0	0	0	0	0	0.190245	-9	0.00730393	0.625	0	0.2	0	0.0281275	0	0	0	0	0	0
MARC0112628	1	59488692	1350	0	0	0	0	0	0.0893879	-0.405742	0.0598528	0.0625	0	0	0	0	0	0.126359	-9	0.163067	0.625	0	0.2	0	1.73626	0	0	0	0	0	0
ALGA0108821	1	59551231	1351	0	0	0	0	0	0.0934364	-0.401774	0.004385	0.0625	0	0	0	0	0	0.131388	-9	0.0973544	0.625	0	0.2	0	1.50562	0	0	0	0	0	0
ASGA0096317	1	59588909	1352	0	0	0	0	0	0.0408989	-9	0.754736	0.0625	0	0	0	0	0	0.0408989	-9	1.14538	0.625	0	0.2	0	-1.35232	0	0	0	0	0	0
ALGA0112981	1	59682626	1353	0	0	0	0	0	0.155472	-0.401112	-0.0335296	0.0625	0	0	0	0	0	0.195376	-9	0.0553322	0.625	0	0.2	0	-0.548491	0	0	0	0	0	0
ALGA0003489	1	59711534	1354	0	0	0	0	0	0.159381	-0.401331	0.181063	0.0625	0	0	0	0	0	0.195794	-9	0.288196	0.625	0	0.2	0	-1.52001	0	0	0	0	0	0
ASGA0002866	1	59771041	1355	0	0	0	0	0	0.369822	-0.832892	0.35602	0.0625	0	0	0	0	0	0.345031	-0.525406	0.984346	0.625	0	0.2	0	-0.0691388	0	0	0	0	0	0
ASGA0002864	1	59789227	1356	0	0	0	0	0	-9	-9	-9	0	0	0	0	0	0	-9	-9	-9	0.625	0	0.2	0	0.727872	0	0	0	0	0	0
ALGA0003494	1	59833653	1357	0	0	0	0	0	0.145006	-0.507298	-0.123873	0.0625	0	0	0	0	0	0.190167	-9	0.105155	0.625	0	0.2	0	0.1654	0	0	0	0	0	0
ASGA0002880	1	59841508	1358	0	0	0	0	0	0.159381	-0.504847	0.115599	0.0625	0	0	0	0	0	0.195794	-9	0.361213	0.625	0	0.2	0	-1.63465	0	0	0	0	0	0
MARC0037204	1	59877769	1359	0	0	0	0	0	0.3823	-0.538264	1.01046	0.0625	0	0	0	0	0	0.161459	-9	0.890476	0.625	0	0.2	0	-0.735086	0	0	0	0	0	0
ASGA0002887	1	59929683	1360	0	0	0	0	0	0.15722	-9	0.0660429	0.0625	0	0	0	0	0	0.15722	-9	0.636072	0.625	0	0.2	0	0.690577	0	0	0	0	0	0
DRGA0000913	1	60022622	1361	0	0	0	0	0	0.105718	-0.556422	-0.0876317	0.0625	0	0	0	0	0	0.145082	-9	0.213758	0.625	0	0.2	0	1.45989	0	0	0	0	0	0
MARC0052536	1	60028739	1362	0	0	0	0	0	0.12658	-0.564138	-0.125315	0.0625	0	0	0	0	0	0.166088	-9	0.183809	0.625	0	0.2	0	-0.812921	0	0	0	0	0	0
ASGA0002888	1	60061710	1363	0	0	0	0	0	0.0966621	-9	-0.0902429	0.0625	0	0	0	0	0	0.0966621	-9	0.481222	0.625	0	0.2	0	0.107056	0	0	0	0	0	0
ASGA0002889	1	60082873	1364	0	0	0	0	0	0.0138947	-0.483298	0.699422	0.0625	0	0	0	0	0	0.116494	-0.525406	1.19761	0.625	0	0.2	0	-0.277803	0	0	0	0	0	0
ASGA0002891	1	60109264	1365	0	0	0	0	0	0.317516	1.78298	0.429641	0.0625	0	0	0	0	0	0.323733	-0.525406	1.01505	0.625	0	0.2	0	-0.199556	0	0	0	0	0	0
ALGA0003503	1	60118182	1366	0	0	0	0	0	0.076886	1.25415	0.656887	0.0625	0	0	0	0	0	0.167646	-9	0.495685	0.625	0	0.2	0	0.582977	0	0	0	0	0	0
ALGA0003507	1	60173706	1367	0	0	0	0	0	0.186898	-0.541858	-0.245831	0.0625	0	0	0	0	0	0.227988	-9	0.0560405	0.625	0	0.2	0	-0.217817	0	0	0	0	0	0
M1GA0000961	1	60225139	1368	0	0	0	0	0	0.12289	-0.541858	0.0752369	0.0625	0	0	0	0	0	0.158152	-9	0.403982	0.625	0	0.2	0	-1.79899	0	0	0	0	0	0
ASGA0002904	1	60239650	1369	0	0	0	0	0	0.153516	-0.548485	-0.240114	0.0625	0	0	0	0	0	0.198963	-9	0.0715872	0.625	0	0.2	0	0.355283	0	0	0	0	0	0
SIRI0001339	1	60274039	1370	0	0	0	0	0	0.091858	-0.546001	-0.177058	0.0625	0	0	0	0	0	0.129805	-9	0.136416	0.625	0	0.2	0	1.42802	0	0	0	0	0	0
INRA0002424	1	60359556	1371	0	0	0	0	0	0.179057	-0.546336	-0.0943693	0.0625	0	0	0	0	0	0.215945	-9	0.226499	0.625	0	0.2	0	-1.30177	0	0	0	0	0	0
INRA0002425	1	60381965	1372	0	0	0	0	0	0.137639	0.556956	0.132489	0.0625	0	0	0	0	0	0.188467	-9	0.300033	0.625	0	0.2	0	-1.53229	0	0	0	0	0	0
INRA0002426	1	60393474	1373	0	0	0	0	0	0.0408464	-9	0.678555	0.0625	0	0	0	0	0	0.0408464	-9	1.24666	0.625	0	0.2	0	-9	0	0	0	0	0	0
DRGA0000925	1	60415129	1374	0	0	0	0	0	0.12289	-0.494817	0.0923066	0.0625	0	0	0	0	0	0.158152	-9	0.356089	0.625	0	0.2	0	-1.73368	0	0	0	0	0	0
ALGA0003516	1	60435580	1375	0	0	0	0	0	0.179057	-0.494817	-0.0240583	0.0625	0	0	0	0	0	0.215945	-9	0.229984	0.625	0	0.2	0	-1.3043	0	0	0	0	0	0
ALGA0003521	1	60455614	1376	0	0	0	0	0	0.152344	-0.494817	0.0384964	0.0625	0	0	0	0	0	0.188467	-9	0.297775	0.625	0	0.2	0	-1.52966	0	0	0	0	0	0
ALGA0003523	1	60529049	1377	0	0	0	0	0	0.179057	-0.494817	-0.0429545	0.0625	0	0	0	0	0	0.215945	-9	0.209507	0.625	0	0.2	0	-1.30378	0	0	0	0	0	0
ALGA0003538	1	60580419	1378	0	0	0	0	0	0.156995	-0.253198	0.610105	0.0625	0	0	0	0	0	0.346612	-9	0.035647	0.625	0	0.2	0	0.212232	0	0	0	0	0	0
ALGA0003525	1	60631425	1379	0	0	0	0	0	0.0534338	-0.253198	0.609751	0.0625	0	0	0	0	0	0.224657	-9	0.0352639	0.625	0	0.2	0	0.625827	0	0	0	0	0	0
H3GA0001764	1	60724064	1380	0	0	0	0	0	-9	-9	-9	0.0625	0	0	0	0	0	-9	-9	-9	0	0	0.2	0	-1.42431	0	0	0	0	0	0
ASGA0104774	1	60754132	1381	0	0	0	0	0	0.0139109	-2.03238	0.880222	0.0625	0	0	0	0	0	0.0384633	-9	1.05274	0.3125	0	0.2	0	-0.776947	0	0	0	0	0	0
ALGA0003539	1	60769684	1382	0	0	0	0	0	0.175826	-0.471458	-0.222327	0.0625	0	0	0	0	0	0.222544	-9	-0.0178444	0.3125	0	0.2	0	0.633914	0	0	0	0	0	0
ALGA0003540	1	60869380	1383	0	0	0	0	0	0.12101	-9	-0.168526	0.0625	0	0	0	0	0	0.103968	-0.997892	0.366411	0.3125	0	0.2	0	-0.234307	0	0	0	0	0	0
DIAS0001185	1	60938935	1384	0	0	0	0	0	0.145592	-0.449619	0.015269	0.0625	0	0	0	0	0	0.181595	-9	0.182976	0.3125	0	0.2	0	-1.46769	0	0	0	0	0	0
MARC0050692	1	60971475	1385	0	0	0	0	0	-9	-9	0.789257	0.0625	0	0	0	0	0	-9	-9	1.27153	0.3125	0	0.2	0	-9	0	0	0	0	0	0
ASGA0002936	1	60987629	1386	0	0	0	0	0	0.11268	-0.449619	0.105115	0.0625	0	0	0	0	0	0.147512	-9	0.280343	0.3125	0	0.2	0	-1.75052	0	0	0	0	0	0
H3GA0001770	1	61002086	1387	0	0	0	0	0	0.017256	-0.841852	0.194422	0.0625	0	0	0	0	0	0.0395	0.54049	0.459483	0.3125	0	0.213333	0	0.770535	0	0	0	0	0	0
ALGA0003548	1	61043511	1388	0	0	0	0	0	0.0151885	0.690485	0.564362	0.0625	0	0	0	0	0	0.101772	0.486524	0.534062	0.3125	0	0.213333	0	0.70792	0	0	0	0	0	0
MARC0091808	1	61097666	1389	0	0	0	0	0	0.0256828	-0.40842	0.567842	0.0625	0	0	0	0	0	0.054384	-9	0.695833	0.3125	0	0.213333	0	-0.713542	0	0	0	0	0	0
INRA0002445	1	61127993	1390	0	0	0	0	0	0.182236	-0.40842	-0.119668	0.0625	0	0	0	0	0	0.229677	-9	-0.0492228	0.3125	0	0.213333	0	0.803592	0	0	0	0	0	0
MARC0007128	1	61140440	1391	0	0	0	0	0	0.0256828	-0.40842	0.543497	0.0625	0	0	0	0	0	0.054384	-9	0.669451	0.3125	0	0.213333	0	-0.695024	0	0	0	0	0	0
INRA0002446	1	61159644	1392	0	0	0	0	0	0.132973	-9	-0.0654044	0.0625	0	0	0	0	0	0.132973	-9	0.232519	0.3125	0	0.213333	0	-1.81189	0	0	0	0	0	0
ASGA0087818	1	61516922	1393	0	0	0	0	0	0.0627978	0.387396	0.0861761	0.0625	0	0	0	0	0	0.0978237	-0.577359	0.635859	0.3125	0	0.226667	0	0.932587	0	0	0	0	0	0
SIRI0001021	1	61534580	1394	0	0	0	0	0	0.156618	-9	-0.773818	0.0625	0	0	0	0	0	0.156618	-9	-0.195581	0.3125	0	0.226667	0	1.21456	0	0	0	0	0	0
ASGA0002937	1	61607729	1395	0	0	0	0	0	-9	-9	0.389964	0.0625	0	0	0	0	0	-9	-9	1.06561	0.3125	0	0.226667	0	-9	0	0	0	0	0	0
H3GA0001779	1	61643916	1396	0	0	0	0	0	0.131398	0.149192	-0.445996	0.0625	0	0	0	0	0	-0.00336305	-0.577359	0.669733	0.3125	0	0.226667	0	0.363926	0	0	0	0	0	0
ALGA0003562	1	61725995	1397	0	0	0	0	0	0.070103	0.00981449	0.0675133	0.0625	0	0	0	0	0	0.229677	-9	-0.173787	0.3125	0	0.226667	0	0.660122	0	0	0	0	0	0
ALGA0003563	1	61739986	1398	0	0	0	0	0	0.0586649	-9	-0.0236038	0.0625	0	0	0	0	0	0.0586649	-9	0.519094	0.3125	0	0.226667	0	-0.430424	0	0	0	0	0	0
ASGA0002947	1	61754490	1399	0	0	0	0	0	0.0591728	-9	-0.0081741	0.0625	0	0	0	0	0	0.0591728	-9	0.535816	0.3125	0	0.226667	0	1.06439	0	0	0	0	0	0
ASGA0002948	1	61833499	1400	0	0	0	0	0	0.0435984	-9	0.244633	0.0625	0	0	0	0	0	0.0268101	0.488631	1.43477	0.3125	0	0.226667	0	-0.804266	0	0	0	0	0	0
ASGA0002949	1	61860376	1401	0	0	0	0	0	-0.000243962	0.268006	0.210312	0.0625	0	0	0	0	0	0.0182246	-0.57262	0.642524	0.3125	0	0.226667	0	-0.135513	0	0	0	0	0	0
ALGA0003570	1	61880436	1402	0	0	0	0	0	0.0481149	-9	-0.182423	0.0625	0	0	0	0	0	0.0481149	-9	0.541387	0.3125	0	0.226667	0	0.746332	0	0	0	0	0	0
ALGA0003571	1	61896709	1403	0	0	0	0	0	0.0119554	0.575004	0.405389	0.0625	0	0	0	0	0	0.00682157	-0.57262	1.11309	0.3125	0	0.226667	0	-0.245627	0	0	0	0	0	0
ASGA0002957	1	61940130	1404	0	0	0	0	0	0.202232	-9	-0.967278	0.0625	0	0	0	0	0	0.202232	-9	-0.255446	0.3125	0	0.226667	0	0.191972	0	0	0	0	0	0
MARC0051679	1	62058511	1405	0	0	0	0	0	0.230165	-9	-0.945052	0.0625	0	0	0	0	0	0.230165	-9	-0.23136	0.3125	0	0.226667	0	0.428534	0	0	0	0	0	0
MARC0038944	1	62115015	1406	0	0	0	0	0	0.0319441	-0.866159	-0.00719179	0.0625	0	0	0	0	0	0.0977696	-1.20062	0.928959	0.3125	0	0.226667	0	1.18215	0	0	0	0	0	0
MARC0047693	1	62127068	1407	0	0	0	0	0	0.037286	1.41699	0.604597	0.0625	0	0	0	0	0	0.05953	-0.568452	1.60895	0.3125	0	0.226667	0	-0.572001	0	0	0	0	0	0
ALGA0003581	1	62201413	1408	0	0	0	0	0	0.214878	0.506786	1.05926	0.0625	2	0	0	0	0	0.66911	-9	0.679979	0.3125	0	0.226667	0	-0.103187	0	0	0	0	0	0
ALGA0003583	1	62229845	1409	0	0	0	0	0	0.0339227	-0.930051	0.587309	0.0625	2	0	0	0	0	0.722481	-9	0.783272	0.3125	0	0.226667	0	-0.769629	0	0	0	0	0	0
ALGA0003587	1	62243476	1410	0	0	0	0	0	0.152221	-0.00602409	-0.00745687	0.0625	0	0	0	0	0	0.14054	-9	-0.0719364	0.3125	0	0.226667	0	1.11145	0	0	0	0	0	0
MARC0063377	1	62306330	1411	0	0	0	0	0	0.00495526	-9	0.442202	0.0625	0	0	0	0	0	-9	-9	1.09443	0.3125	0	0.226667	0	-9	0	0	0	0	0	0
INRA0002489	1	62321056	1412	0	0	0	0	0	0.181431	-9	-0.874778	0.0625	0	0	0	0	0	0.181431	-9	-0.227756	0.3125	0	0.226667	0	-0.509198	0	0	0	0	0	0
ASGA0002967	1	62345329	1413	0	0	0	0	0	0.180433	-9	-0.874778	0.0625	0	0	0	0	0	0.180433	-9	-0.227756	0.3125	0	0.226667	0	-0.509198	0	0	0	0	0	0
ASGA0002969	1	62379386	1414	0	0	0	0	0	0.240046	-9	-0.830238	0.0625	0	0	0	0	0	0.240046	-9	-0.179488	0.3125	0	0.226667	0	0.548673	0	0	0	0	0	0
ASGA0002971	1	62406765	1415	0	0	0	0	0	0.0519992	-9	-0.103523	0.0625	0	0	0	0	0	0.0519992	-9	0.608055	0.3125	0	0.226667	0	1.08368	0	0	0	0	0	0
ALGA0003592	1	62431461	1416	0	0	0	0	0	0.212741	-9	-0.857922	0.0625	0	0	0	0	0	0.212741	-9	-0.209489	0.3125	0	0.226667	0	0.203971	0	0	0	0	0	0
H3GA0001791	1	62475462	1417	0	0	0	0	0	0.186579	-9	-0.867202	0.0625	0	0	0	0	0	0.186579	-9	-0.219546	0.3125	0	0.226667	0	-0.0310401	0	0	0	0	0	0
CASI0010753	1	62552890	1418	0	0	0	0	0	-9	-9	0.417987	0.0625	0	0	0	0	0	-9	-9	1.17322	0.3125	0	0.226667	0	-9	0	0	0	0	0	0
ASGA0002979	1	62572891	1419	0	0	0	0	0	0.0197404	1.86661	0.0614161	0.0625	0	0	0	0	0	-0.00893907	1.23517	0.583676	0.3125	0	0.226667	0	-0.0943942	0	0	0	0	0	0
ALGA0003618	1	62600096	1420	0	0	0	0	0	0.175398	-9	-0.679065	0.0625	0	0	0	0	0	0.175398	-9	-0.32196	0.3125	0	0.226667	0	-1.78103	0	0	0	0	0	0
ALGA0003606	1	62611784	1421	0	0	0	0	0	0.0865749	1.86661	0.376958	0.0625	0	0	0	0	0	0.111531	1.23517	0.92563	0.3125	0	0.226667	0	-1.71486	0	0	0	0	0	0
MARC0094845	1	62632660	1422	0	0	0	0	0	0.0842564	1.86661	0.552677	0.0625	0	0	0	0	0	0.129373	1.23517	1.11606	0.3125	0	0.226667	0	0.0882681	0	0	0	0	0	0
ASGA0002985	1	62684559	1423	0	0	0	0	0	0.162774	-9	-0.804027	0.0625	0	0	0	0	0	0.162774	-9	-0.631242	0.3125	0	0.226667	0	0.893425	0	0	0	0	0	0
ALGA0003611	1	62792127	1424	0	0	0	0	0	0.0527791	0.557896	0.094763	0.0625	0	0	0	0	0	0.00369675	-0.820033	0.659565	0.3125	0	0.226667	0	0.475967	0	0	0	0	0	0
ASGA0002987	1	62815369	1425	0	0	0	0	0	0.10166	0.557896	0.149176	0.0625	0	0	0	0	0	0.0446999	-0.820033	0.718533	0.3125	0	0.226667	0	0.829376	0	0	0	0	0	0
ALGA0003621	1	62858168	1426	0	0	0	0	0	0.162774	-9	-0.729715	0.0625	0	0	0	0	0	0.162774	-9	-0.606098	0.3125	0	0.226667	0	0.945738	0	0	0	0	0	0
ASGA0002989	1	62894757	1427	0	0	0	0	0	0.265248	-0.0235714	-0.416551	0.0625	0	0	0	0	0	0.248319	-0.457215	-0.208714	0.3125	0	0.226667	0	-0.86417	0	0	0	0	0	0
ALGA0003623	1	62918522	1428	0	0	0	0	0	0.0937857	0.0422603	0.225555	0.0625	0	0	0	0	0	0.073023	2.03595	0.571408	0.3125	0	0.226667	0	-0.157369	0	0	0	0	0	0
ALGA0003627	1	62955174	1429	0	0	0	0	0	0.453355	0.438698	1.38204	0.0625	0	0	0	0	0	0.186158	-0.954319	1.64738	0.3125	0	0.226667	0	-0.0315091	0	0	0	0	0	0
ALGA0003632	1	62989866	1430	0	0	0	0	0	0.117396	0.912564	-0.422972	0.0625	0	0	0	0	0	-0.0159584	2.0602	0.558446	0.3125	0	0.226667	0	0.0714968	0	0	0	0	0	0
ASGA0002998	1	63025137	1431	0	0	0	0	0	0.153008	-9	-0.658904	0.0625	0	0	0	0	0	0.175641	-9	-0.671058	0.3125	0	0.226667	0	-0.0541088	0	0	0	0	0	0
ASGA0003001	1	63040749	1432	0	0	0	0	0	0.181648	-9	-0.745986	0.0625	0	0	0	0	0	0.181648	-9	-0.624563	0.3125	0	0.226667	0	1.25261	0	0	0	0	0	0
ALGA0003639	1	63087147	1433	0	0	0	0	0	0.153008	-9	-0.656488	0.0625	0	0	0	0	0	0.175641	-9	-0.668439	0.3125	0	0.226667	0	-0.0515003	0	0	0	0	0	0
ALGA0003642	1	63108630	1434	0	0	0	0	0	0.238834	0.0428775	0.744616	0.0625	0	0	0	0	0	0.130696	0.90971	1.12686	0.3125	0	0.226667	0	1.48956	0	0	0	0	0	0
ALGA0003646	1	63174967	1435	0	0	0	0	0	0.211662	0.161619	-0.327597	0.0625	0	0	0	0	0	0.0461392	1.50807	0.802664	0.3125	0	0.226667	0	-0.0517739	0	0	0	0	0	0
MARC0023432	1	63194355	1436	0	0	0	0	0	0.183243	-9	-0.273942	0.0625	0	0	0	0	0	0.183243	-9	-0.17499	0.3125	0	0.226667	0	-2.17163	0	0	0	0	0	0
ASGA0003019	1	63206379	1437	0	0	0	0	0	0.197233	-9	-0.430819	0.0625	0	0	0	0	0	0.221227	-9	-0.480401	0.3125	0	0.226667	0	0.0983055	0	0	0	0	0	0
ALGA0003650	1	63223585	1438	0	0	0	0	0	0.208685	3.84531	-0.276693	0.0625	0	0	0	0	0	0.208685	-1.35466	-0.183119	0.3125	0	0.226667	0	0.345493	0	0	0	0	0	0
ASGA0003022	1	63236510	1439	0	0	0	0	0	0.167023	-9	-0.419461	0.0625	0	0	0	0	0	0.190102	-9	-0.49613	0.3125	0	0.226667	0	-0.273993	0	0	0	0	0	0
H3GA0001807	1	63281653	1440	0	0	0	0	0	0.101691	-9	-0.369922	0.0625	0	0	0	0	0	0.0829237	-1.35466	-0.183937	0.3125	0	0.226667	0	-1.28654	0	0	0	0	0	0
INRA0002536	1	63293505	1441	0	0	0	0	0	0.321628	1.65302	0.248575	0.0625	0	0	0	0	0	0.0646024	2.01868	1.10974	0.3125	0	0.226667	0	1.7122	0	0	0	0	0	0
ALGA0003655	1	63322111	1442	0	0	0	0	0	0.126904	-9	0.516987	0.0625	0	0	0	0	0	0.148102	-9	1.12716	0.3125	0	0.226667	0	-0.932967	0	0	0	0	0	0
H3GA0001809	1	63378123	1443	0	0	0	0	0	0.167105	-9	-0.4983	0.0625	0	0	0	0	0	0.190007	-9	0.026891	0.3125	0	0.226667	0	-0.331336	0	0	0	0	0	0
MARC0038780	1	63479063	1444	0	0	0	0	0	0.320843	-9	-0.550482	0.0625	0	0	0	0	0	0.320843	-9	0.0930452	0.3125	0	0.226667	0	-1.33749	0	0	0	0	0	0
SIRI0000445	1	63639009	1445	0	0	0	0	0	0.0864586	-1.02452	0.451365	0.0625	0	0	0	0	0	0.117525	-0.0489633	0.766774	0.3125	0	0.226667	0	1.62151	0	0	0	0	0	0
H3GA0055856	1	63667593	1446	0	0	0	0	0	0.0982044	-0.557349	0.639346	0.0625	0	0	0	0	0	0.193359	-0.175215	1.10542	0.3125	0	0.226667	0	1.16147	0	0	0	0	0	0
MARC0072879	1	63718272	1447	0	0	0	0	0	0.192139	-9	-0.602265	0.0625	0	0	0	0	0	0.192139	-9	0.297037	0.3125	0	0.226667	0	-2.0615	0	0	0	0	0	0
MARC0056841	1	63846777	1448	0	0	0	0	0	-9	-9	0.512251	0.0625	0	0	0	0	0	-9	-9	1.50484	0.3125	0	0.24	0	-9	0	0	0	0	0	0
ALGA0003672	1	63850852	1449	0	0	0	0	0	0.120678	-9	-0.619657	0.0625	0	0	0	0	0	0.140604	-9	0.152248	0.3125	0	0.24	0	2.02853	0	0	0	0	0	0
ALGA0003670	1	63869612	1450	0	0	0	0	0	0.0751085	-0.581637	0.628732	0.0625	0	0	0	0	0	0.354434	-9	0.33171	0.3125	0	0.24	0	1.05547	0	0	0	0	0	0
MARC0003007	1	63948056	1451	0	0	0	0	0	-0.0112442	-0.138755	0.333071	0.0625	0	0	0	0	0	-0.0200528	0.911307	1.34774	0.3125	0	0.226667	0	-0.646287	0	0	0	0	0	0
ASGA0003045	1	64018444	1452	0	0	0	0	0	0.211103	0.910376	-0.230961	0.0625	0	0	0	0	0	0.188287	0.911307	0.607723	0.3125	0	0.226667	0	0.61738	0	0	0	0	0	0
ASGA0003049	1	64036440	1453	0	0	0	0	0	0.211103	0.910376	-0.230961	0.0625	0	0	0	0	0	0.188287	0.911307	0.607723	0.3125	0	0.226667	0	0.61738	0	0	0	0	0	0
ASGA0003051	1	64054552	1454	0	0	0	0	0	-0.00866556	-0.141567	0.29746	0.0625	0	0	0	0	0	-0.0195573	0.911307	1.31312	0.3125	0	0.226667	0	-0.518136	0	0	0	0	0	0
ASGA0003055	1	64082258	1455	0	0	0	0	0	0.0426695	1.26747	0.381718	0.0625	0	0	0	0	0	0.0753354	-9	0.987314	0.3125	0	0.226667	0	-0.606519	0	0	0	0	0	0
ALGA0003690	1	64094344	1456	0	0	0	0	0	-0.0108532	1.58041	0.173439	0.0625	0	0	0	0	0	-0.00111431	0.911307	0.848871	0.3125	0	0.226667	0	-0.038901	0	0	0	0	0	0
ASGA0102072	1	64155545	1457	0	0	0	0	0	0.0185807	-0.567242	0.55738	0.0625	0	0	0	0	0	-0.019948	0.369662	1.10916	0.3125	0	0.24	0	0.762476	0	0	0	0	0	0
MARC0065740	1	64251838	1458	0	0	0	0	0	0.101325	-0.345277	0.417433	0	0	0	0	0	0	0.125721	0.369662	1.07468	0.3125	0	0.24	0	0.655087	0	0	0	0	0	0
ASGA0095561	1	64331391	1459	0	0	0	0	0	0.132651	-9	-0.741563	0	0	0	0	0	0	0.152695	-9	0.0608515	0.3125	0	0.226667	0	-1.48698	0	0	0	0	0	0
ASGA0089196	1	64338940	1460	0	0	0	0	0	0.103555	-9	-0.587832	0	0	0	0	0	0	0.12294	-9	0.22745	0.3125	0	0.213333	0	-1.82959	0	0	0	0	0	0
H3GA0055815	1	64422086	1461	0	0	0	0	0	0.226826	-9	-0.829803	0	0	0	0	0	0	0.226826	-9	0.127734	0.3125	0	0.213333	0	-2.14387	0	0	0	0	0	0
MARC0027518	1	64488649	1462	0	0	0	0	0	0.161626	-9	-0.710444	0	0	0	0	0	0	0.161626	-9	0.257083	0.3125	0	0.213333	0	-2.53223	0	0	0	0	0	0
MARC0076100	1	64510121	1463	0	0	0	0	0	0.122621	1.15762	-0.352656	0	0	0	0	0	0	0.182145	-1.01212	0.111242	0.3125	0	0.213333	0	-0.189961	0	0	0	0	0	0
MARC0029325	1	64510677	1464	0	0	0	0	0	0.12263	-9	-0.936277	0	0	0	0	0	0	0.14342	-9	-0.0955852	0.3125	0	0.213333	0	1.8747	0	0	0	0	0	0
ASGA0083328	1	64533206	1465	0	0	0	0	0	0.12392	1.22034	0.569192	0	0	0	0	0	0	0.183738	-9	1.03229	0.3125	0	0.213333	0	-0.0978757	0	0	0	0	0	0
H3GA0001822	1	64628578	1466	0	0	0	0	0	0.023752	-0.83591	-0.113773	0	0	0	0	0	0	0.080271	-0.255883	0.745702	0.3125	0	0.213333	0	0.0180644	0	0	0	0	0	0
ASGA0003063	1	64661635	1467	0	0	0	0	0	0.0885766	0.624019	0.419489	0	0	0	0	0	0	0.185839	-0.255883	0.925175	0.3125	0	0.213333	0	1.13821	0	0	0	0	0	0
ASGA0003062	1	64708834	1468	0	0	0	0	0	0.152125	1.00665	0.289429	0	0	0	0	0	0	0.220489	-0.255883	0.793728	0.3125	0	0.213333	0	1.68817	0	0	0	0	0	0
ALGA0003699	1	64722653	1469	0	0	0	0	0	0.184754	1.30027	0.913231	0	0	0	0	0	0	0.137661	-0.255883	1.4785	0.3125	0	0.213333	0	2.29272	0	0	0	0	0	0
ASGA0003069	1	64750711	1470	0	0	0	0	0	0.132825	-9	-1.16167	0	0	0	0	0	0	0.154148	-9	-0.0972359	0.3125	0	0.213333	0	1.75977	0	0	0	0	0	0
ASGA0003070	1	64789194	1471	0	0	0	0	0	0.00171325	0.578729	0.429066	0	0	0	0	0	0	0.122166	2.1304	2.02158	0.3125	0	0.226667	0	-0.531423	0	0	0	0	0	0
H3GA0001825	1	64820435	1472	0	0	0	0	0	0.183108	-0.0144602	0.853793	0.125	0	0	0	0	0	0.17178	-0.527484	1.17899	0.3125	0	0.226667	0	-0.246308	0	0	0	0	0	0
ASGA0003071	1	64915492	1473	0	0	0	0	0	0.0105511	1.47799	-0.0115328	0.125	0	0	0	0	0	-0.00308501	-1.68977	0.720221	0.3125	0	0.226667	0	-0.578445	0	0	0	0	0	0
INRA0002552	1	64959341	1474	0	0	0	0	0	0.0502349	-9	0.399583	0.125	0	0	0	0	0	0.0747146	-9	0.911451	0.3125	0	0.226667	0	-9	0	0	0	0	0	0
MARC0001388	1	65008123	1475	0	0	0	0	0	0.123819	-9	-0.820068	0.125	0	0	0	0	0	0.0705735	-0.134504	0.0294794	0.3125	0	0.226667	0	-1.66946	0	0	0	0	0	0
ALGA0003711	1	65030161	1476	0	0	0	0	0	0.0804033	-9	0.189629	0.125	0	0	0	0	0	0.0804033	-9	0.79096	0.3125	0	0.226667	0	-0.995676	0	0	0	0	0	0
ALGA0003713	1	65058917	1477	0	0	0	0	0	0.123819	-9	-0.810049	0.125	0	0	0	0	0	0.0705735	2.72853	0.0123574	0.3125	0	0.226667	0	-1.66211	0	0	0	0	0	0
ALGA0003716	1	65086290	1478	0	0	0	0	0	0.196724	0.297475	-0.383818	0.125	0	0	0	0	0	0.177333	0.647535	0.269915	0.3125	0	0.226667	0	-1.15162	0	0	0	0	0	0
H3GA0001828	1	65115166	1479	0	0	0	0	0	0.188812	-9	-0.679646	0.125	0	0	0	0	0	0.135074	2.72875	0.0774597	0.3125	0	0.24	0	-1.64948	0	0	0	0	0	0
ASGA0003080	1	65135487	1480	0	0	0	0	0	0.221349	-9	-0.795845	0.125	0	0	0	0	0	0.16139	2.72875	-0.0484655	0.3125	0	0.24	0	-0.825308	0	0	0	0	0	0
ALGA0003725	1	65157656	1481	0	0	0	0	0	0.183048	-9	-0.678425	0.125	0	0	0	0	0	0.146063	-0.154422	-0.0302285	0.3125	0	0.24	0	-1.10255	0	0	0	0	0	0
ASGA0003081	1	65183502	1482	0	0	0	0	0	0.166561	3.50213	-0.596088	0.125	0	0	0	0	0	0.148555	2.72834	-0.0395734	0.3125	0	0.24	0	-0.985152	0	0	0	0	0	0
ALGA0003728	1	65204732	1483	0	0	0	0	0	0.143321	-9	-0.652768	0.125	0	0	0	0	0	0.10779	-0.12461	0.0511815	0.3125	0	0.24	0	-1.36951	0	0	0	0	0	0
ASGA0003088	1	65225314	1484	0	0	0	0	0	0.0585834	-9	0.353843	0.125	0	0	0	0	0	0.0585834	-9	0.926808	0.3125	0	0.24	0	-1.09609	0	0	0	0	0	0
MARC0077605	1	65255283	1485	0	0	0	0	0	0.183048	-9	-0.688507	0.125	0	0	0	0	0	0.146063	-0.12461	0.0124516	0.3125	0	0.24	0	-1.09394	0	0	0	0	0	0
ALGA0003731	1	65276348	1486	0	0	0	0	0	0.163926	1.38553	-0.532996	0.125	0	0	0	0	0	0.14716	-0.12461	0.0706557	0.3125	0	0.24	0	-1.40256	0	0	0	0	0	0
ASGA0003091	1	65321144	1487	0	0	0	0	0	0.252301	-9	-0.686938	0.125	0	0	0	0	0	0.198095	-0.12461	0.12926	0.3125	0	0.24	0	-1.69072	0	0	0	0	0	0
ALGA0003741	1	65350396	1488	0	0	0	0	0	0.121118	-0.700867	0.270033	0.125	0	0	0	0	0	0.12205	2.1118	0.874887	0.3125	0	0.213333	0	1.55162	0	0	0	0	0	0
MARC0013135	1	65386280	1489	0	0	0	0	0	0.197874	1.4378	-0.69223	0.125	0	0	0	0	0	0.0764352	-1.69656	0.63949	0.3125	0	0.24	0	-0.82752	0	0	0	0	0	0
ALGA0003751	1	65416910	1490	0	0	0	0	0	0.209585	-9	-0.863784	0.125	0	0	0	0	0	0.152939	-0.121306	-0.135731	0.3125	0	0.24	0	-1.15264	0	0	0	0	0	0
ASGA0003097	1	65441127	1491	0	0	0	0	0	0.265957	-9	-0.668358	0.125	0	0	0	0	0	0.213229	-0.121306	0.0760529	0.3125	0	0.24	0	-1.98475	0	0	0	0	0	0
ASGA0003100	1	65464585	1492	0	0	0	0	0	0.368587	1.4378	-0.713455	0.125	0	0	0	0	0	0.236439	0.695168	0.48643	0.3125	0	0.24	0	-0.132004	0	0	0	0	0	0
DRGA0017409	1	65524446	1493	0	0	0	0	0	0.231782	-9	0.0882342	0.125	0	0	0	0	0	0.231782	-9	0.577168	0.3125	0	0.24	0	-1.64641	0	0	0	0	0	0
MARC0052892	1	65531824	1494	0	0	0	0	0	0.24051	-9	-0.766083	0.125	0	0	0	0	0	0.205405	-0.102238	-0.132806	0.3125	0	0.24	0	-1.37466	0	0	0	0	0	0
ALGA0003761	1	65539325	1495	0	0	0	0	0	0.260703	-9	-0.869926	0.125	0	0	0	0	0	0.205405	-0.102238	-0.132806	0.3125	0	0.24	0	-1.37466	0	0	0	0	0	0
ASGA0003102	1	65606656	1496	0	0	0	0	0	0.191405	-9	-0.807161	0.125	0	0	0	0	0	0.155042	-0.102238	-0.177322	0.3125	0	0.24	0	-1.10793	0	0	0	0	0	0
ALGA0110077	1	65609894	1497	0	0	0	0	0	0.270996	-9	-0.728887	0.125	0	0	0	0	0	0.218032	-0.102238	0.00881804	0.3125	0	0.24	0	-1.90378	0	0	0	0	0	0
ASGA0003107	1	65811154	1498	0	0	0	0	0	0.0485883	-9	0.217297	0.125	0	0	0	0	0	0.0485883	-9	0.709408	0.3125	0	0.24	0	-9	0	0	0	0	0	0
ALGA0003762	1	65827162	1499	0	0	0	0	0	0.143953	-0.73163	0.521124	0.125	0	0	0	0	0	0.0937734	-9	0.0627015	0.3125	0	0.24	0	0.142155	0	0	0	0	0	0
MARC0026746	1	65878511	1500	0	0	0	0	0	0.173301	-0.499762	0.0643983	0.125	0	0	0	0	0	0.263522	-9	-0.346437	0.3125	0	0.24	0	0.481028	0	0	0	0	0	0
ASGA0003114	1	65922688	1501	0	0	0	0	0	0.230437	-9	-0.984636	0.125	0	0	0	0	0	0.189537	-0.102238	-0.164862	0.3125	0	0.24	0	-0.426179	0	0	0	0	0	0
INRA0002574	1	65940145	1502	0	0	0	0	0	0.0485883	-9	0.131261	0.125	0	0	0	0	0	0.0485883	-9	0.821249	0.3125	0	0.24	0	-9	0	0	0	0	0	0
ASGA0003117	1	66015914	1503	0	0	0	0	0	0.39712	0.255605	-0.402741	0.125	0	0	0	0	0	0.39712	-0.102238	0.237858	0.3125	0	0.24	0	1.04091	0	0	0	0	0	0
ALGA0003777	1	66047664	1504	0	0	0	0	0	0.188034	1.27535	-0.0727067	0.125	0	0	0	0	0	0.274218	-0.0081857	0.143575	0.3125	0	0.24	0	-1.06022	0	0	0	0	0	0
ALGA0003779	1	66069279	1505	0	0	0	0	0	0.191405	-9	-0.850163	0.125	0	0	0	0	0	0.155042	-0.112396	-0.148942	0.3125	0	0.24	0	-1.22973	0	0	0	0	0	0
INRA0002582	1	66204810	1506	0	0	0	0	0	0.338065	0.213378	-0.638233	0.125	0	0	0	0	0	0.393717	-9	-0.439952	0.3125	0	0.24	0	0.0856636	0	0	0	0	0	0
ALGA0003787	1	66220529	1507	0	0	0	0	0	0.372243	0.213378	-0.67719	0.125	0	0	0	0	0	0.428782	-9	-0.482169	0.3125	0	0.24	0	-0.179049	0	0	0	0	0	0
ALGA0003788	1	66232889	1508	0	0	0	0	0	0.24051	-9	-0.812635	0.125	0	0	0	0	0	0.205405	-0.112396	-0.121137	0.3125	0	0.24	0	-1.45598	0	0	0	0	0	0
ALGA0003793	1	66263343	1509	0	0	0	0	0	0.24051	-9	-0.812635	0.125	0	0	0	0	0	0.139509	-1.20798	0.425862	0.3125	0	0.24	0	-1.45598	0	0	0	0	0	0
ALGA0003797	1	66336428	1510	0	0	0	0	0	0.191405	-9	-0.856269	0.125	0	0	0	0	0	0.0836391	-1.20798	0.378576	0.3125	0	0.24	0	-1.18746	0	0	0	0	0	0
ALGA0003800	1	66381032	1511	0	0	0	0	0	0.153288	0.00739785	-0.0703662	0.125	0	0	0	0	0	0.132974	1.38225	0.784576	0.375	0	0.24	0	-0.29052	0	0	0	0	0	0
MARC0108493	1	66406380	1512	0	0	0	0	0	0.212075	-9	-0.930739	0.125	0	0	0	0	0	0.155042	-0.00747441	-0.0103692	0.375	0	0.24	0	-1.21163	0	0	0	0	0	0
ALGA0003807	1	66488054	1513	0	0	0	0	0	0.167091	0.914658	-0.445275	0.125	0	0	0	0	0	-0.00621591	-1.31049	0.905173	0.375	0	0.24	0	-1.5195	0	0	0	0	0	0
ASGA0003137	1	66506265	1514	0	0	0	0	0	0.192162	-9	-0.733058	0.125	0	0	0	0	0	0.158349	-0.0271338	0.101798	0.375	0	0.24	0	-1.79243	0	0	0	0	0	0
ALGA0003812	1	66531284	1515	0	0	0	0	0	0.2797	0.919169	-0.27091	0.125	0	0	0	0	0	0.0737446	-1.31132	1.08753	0.3125	0	0.24	0	-1.07846	0	0	0	0	0	0
ASGA0003145	1	66548538	1516	0	0	0	0	0	0.115274	0.33399	-0.555152	0.125	0	0	0	0	0	0.0449706	-0.495233	0.831333	0.3125	0	0.24	0	0.368072	0	0	0	0	0	0
SIRI0000487	1	66565631	1517	0	0	0	0	0	0.14789	0.407348	-0.636564	0.125	0	0	0	0	0	0.14789	-0.0255421	-0.0226342	0.3125	0	0.24	0	-2.16687	0	0	0	0	0	0
ASGA0003139	1	66575392	1518	0	0	0	0	0	0.202664	0.407348	-0.570402	0.125	0	0	0	0	0	0.202664	-0.0255421	0.0490657	0.3125	0	0.24	0	-1.55617	0	0	0	0	0	0
ALGA0003818	1	66596666	1519	0	0	0	0	0	0.461621	1.51544	0.323742	0.125	0	0	0	0	0	0.491497	0.731908	0.930256	0.3125	0	0.24	0	-0.494862	0	0	0	0	0	0
H3GA0001857	1	66616644	1520	0	0	0	0	0	0.148787	-9	-0.813705	0.125	0	0	0	0	0	0.113855	-0.0258599	0.00273767	0.3125	0	0.24	0	-1.52545	0	0	0	0	0	0
ASGA0003143	1	66641101	1521	0	0	0	0	0	0.37672	0.839081	-0.0995633	0.125	0	0	0	0	0	0.110664	1.46442	1.2653	0.3125	0	0.24	0	0.479239	0	0	0	0	0	0
ALGA0003826	1	66718979	1522	0	0	0	0	0	0.0723729	1.41313	0.379243	0.125	0	0	0	0	0	0.0832858	-0.501967	1.1836	0.3125	0	0.24	0	0.290101	0	0	0	0	0	0
ALGA0003829	1	66734808	1523	0	0	0	0	0	0.326074	0.249712	-0.423637	0.125	0	0	0	0	0	0.380735	-9	-0.235866	0.3125	0	0.24	0	0.665227	0	0	0	0	0	0
ALGA0003836	1	67098225	1524	0	0	0	0	0	0.199596	-9	-0.704078	0.125	0	0	0	0	0	0.162673	0.013184	-0.121987	0.3125	0	0.24	0	-1.09618	0	0	0	0	0	0
ASGA0003156	1	67111467	1525	0	0	0	0	0	0.199596	-9	-0.704078	0.125	0	0	0	0	0	0.162673	0.013184	-0.121987	0.3125	0	0.24	0	-1.09618	0	0	0	0	0	0
ALGA0115579	1	67140024	1526	0	0	0	0	0	0.174551	-0.89575	0.969169	0.125	0	0	0	0	0	-9	-9	0.939999	0.3125	0	0.24	0	-9	0	0	0	0	0	0
MARC0085254	1	67229359	1527	0	0	0	0	0	0.333049	1.89771	-0.253925	0.125	0	0	0	0	0	0.333049	0.013184	0.225082	0.3125	0	0.24	0	-0.407793	0	0	0	0	0	0
ASGA0091084	1	67235519	1528	0	0	0	0	0	0.256542	1.44055	-0.381001	0.125	0	0	0	0	0	0.294135	-9	-0.126588	0.3125	0	0.24	0	1.04141	0	0	0	0	0	0
ALGA0003844	1	67334294	1529	0	0	0	0	0	0.115327	-0.947398	0.577915	0.125	0	0	0	0	0	0.167018	-9	0.513929	0.3125	0	0.24	0	-0.70052	0	0	0	0	0	0
ASGA0003157	1	67370311	1530	0	0	0	0	0	0.20335	-9	-0.559319	0.125	0	0	0	0	0	0.169017	0.013184	-0.0193547	0.3125	0	0.24	0	-1.57121	0	0	0	0	0	0
MARC0063106	1	67392874	1531	0	0	0	0	0	0.199855	-9	-0.400447	0.125	0	0	0	0	0	0.167761	0.013184	0.152815	0.3125	0	0.24	0	-2.08915	0	0	0	0	0	0
ASGA0003159	1	67590052	1532	0	0	0	0	0	0.290008	1.009	-0.488062	0.125	0	0	0	0	0	0.348544	-9	-0.419142	0.3125	0	0.24	0	-0.425678	0	0	0	0	0	0
ALGA0003852	1	67648440	1533	0	0	0	0	0	0.331619	1.67146	0.0643123	0.125	0	0	0	0	0	0.358379	0.013184	0.398784	0.3125	0	0.24	0	-0.110561	0	0	0	0	0	0
ALGA0003853	1	67690969	1534	0	0	0	0	0	0.160743	-9	-0.602763	0.125	0	0	0	0	0	0.125211	0.013184	-0.0418779	0.3125	0	0.24	0	-1.3264	0	0	0	0	0	0
MARC0071245	1	67716657	1535	0	0	0	0	0	0.2877	-9	-0.500887	0.125	0	0	0	0	0	0.253619	0.013184	0.0685251	0.3125	0	0.24	0	-1.76198	0	0	0	0	0	0
H3GA0001865	1	67809463	1536	0	0	0	0	0	0.199855	-9	-0.400879	0.125	0	0	0	0	0	0.167761	0.013184	0.176904	0.3125	0	0.24	0	-2.14705	0	0	0	0	0	0
INRA0002627	1	67834690	1537	0	0	0	0	0	0.160743	-9	-0.597273	0.125	0	0	0	0	0	0.125211	0.013184	-0.0359283	0.3125	0	0.28	0	-1.33346	0	0	0	0	0	0
ALGA0003859	1	67862635	1538	0	0	0	0	0	0.242828	0.882764	-0.504611	0.125	0	0	0	0	0	0.141592	-1.31367	0.629941	0.3125	0	0.28	0	1.1664	0	0	0	0	0	0
ASGA0003163	1	67946336	1539	0	0	0	0	0	0.254716	1.13269	-0.262596	0.125	0	0	0	0	0	0.32154	-9	-0.246973	0.3125	0	0.28	0	1.27819	0	0	0	0	0	0
ASGA0097137	1	67951385	1540	0	0	0	0	0	0.186759	-9	-0.892805	0.125	0	0	0	0	0	0.148221	-0.018	-0.369621	0.3125	0	0.28	0	-1.04507	0	0	0	0	0	0
ASGA0003164	1	68187096	1541	0	0	0	0	0	0.0691153	-0.987293	0.203763	0.125	0	0	0	0	0	0.185531	1.18432	1.24229	0.3125	0	0.293333	0	0.975699	0	0	0	0	0	0
ASGA0003166	1	68207754	1542	0	0	0	0	0	0.211907	-0.583315	-0.382496	0.125	0	0	0	0	0	0.118858	-0.501801	0.457041	0.3125	0	0.306667	0	-0.213344	0	0	0	0	0	0
INRA0002631	1	68289436	1543	0	0	0	0	0	0.146983	0.547395	-0.169726	0.125	0	0	0	0	0	0.156032	-0.501801	0.392814	0.3125	0	0.306667	0	-1.29428	0	0	0	0	0	0
ALGA0003867	1	68342399	1544	0	0	0	0	0	0.109975	0.547395	-0.189555	0.125	0	0	0	0	0	0.111938	-0.501801	0.371325	0.3125	0	0.306667	0	-0.646274	0	0	0	0	0	0
ASGA0003169	1	68376631	1545	0	0	0	0	0	-9	-9	0.225299	0.125	0	0	0	0	0	-9	-9	0.656611	0.3125	0	0.306667	0	-9	0	0	0	0	0	0
MARC0001491	1	68399633	1546	0	0	0	0	0	0.267609	-0.380324	-0.379242	0.125	0	0	0	0	0	0.32154	-9	-0.280629	0.3125	0	0.306667	0	1.23455	0	0	0	0	0	0
ALGA0003870	1	68435564	1547	0	0	0	0	0	0.205478	-9	-0.982944	0.125	0	0	0	0	0	0.150671	-0.00828724	-0.417016	0.3125	0	0.333333	0	-1.33947	0	0	0	0	0	0
MARC0112882	1	68931466	1548	0	0	0	0	0	0.474927	-0.327402	0.55368	0.125	0	0	0	0	0	0.267734	1.43229	1.29604	0.3125	0	0.333333	0	-1.50615	0	0	0	0	0	0
INRA0002644	1	68993279	1549	0	0	0	0	0	0.0937215	-9	-0.402323	0.125	0	0	0	0	0	0.0626359	-0.881998	0.213617	0.3125	0	0.333333	0	0.126604	0	0	0	0	0	0
ALGA0003873	1	69039001	1550	0	0	0	0	0	0.187086	-9	-1.05422	0.125	0	0	0	0	0	0.133047	0.00908667	-0.382473	0.3125	0	0.333333	0	-1.37632	0	0	0	0	0	0
H3GA0001869	1	69063593	1551	0	0	0	0	0	0.386735	-0.0106625	0.558735	0.125	0	0	0	0	0	0.0663411	-9	0.160825	0.3125	0	0.333333	0	-0.847857	0	0	0	0	0	0
MARC0068954	1	69079272	1552	0	0	0	0	0	0.217642	-9	-1.03941	0.125	0	0	0	0	0	0.16457	0.00908667	-0.387123	0.3125	0	0.333333	0	-1.45011	0	0	0	0	0	0
MARC0010504	1	69096777	1553	0	0	0	0	0	0.126396	0.329506	-0.396838	0.125	0	0	0	0	0	0.215403	0.00908667	-0.524381	0.3125	0	0.333333	0	-0.741361	0	0	0	0	0	0
ALGA0003879	1	69140236	1554	0	0	0	0	0	0.0883012	0.329506	-0.419628	0.125	0	0	0	0	0	0.184481	0.00908667	-0.549079	0.3125	0	0.346667	0	-0.544918	0	0	0	0	0	0
MARC0026060	1	69223005	1555	0	0	0	0	0	0.127611	-0.422496	-0.275837	0.125	0	0	0	0	0	0.196925	0.00908667	-0.548635	0.3125	0	0.346667	0	-0.594466	0	0	0	0	0	0
MARC0065312	1	69342827	1556	0	0	0	0	0	0.266912	-9	-0.857444	0.125	0	0	0	0	0	0.229977	0.00908667	-0.534599	0.3125	0	0.346667	0	-0.795967	0	0	0	0	0	0
ALGA0113051	1	69552297	1557	0	0	0	0	0	0.201835	-0.416663	-0.26455	0.125	0	0	0	0	0	0.277702	0.00908667	-0.543699	0.3125	0	0.346667	0	-0.244611	0	0	0	0	0	0
ALGA0109685	1	69554362	1558	0	0	0	0	0	0.187971	-0.416663	-0.260175	0.125	0	0	0	0	0	0.265165	0.00908667	-0.538957	0.3125	0	0.346667	0	-0.195304	0	0	0	0	0	0
ASGA0003182	1	69781723	1559	0	0	0	0	0	0.22819	-9	-0.827553	0.125	0	0	0	0	0	0.174755	0.00908667	-0.423343	0.3125	0	0.346667	0	-1.38162	0	0	0	0	0	0
ASGA0003185	1	69900465	1560	0	0	0	0	0	0.0999605	-0.0986038	-0.21864	0.125	0	0	0	0	0	0.146563	0.807847	-0.365144	0.3125	0	0.346667	0	-0.544312	0	0	0	0	0	0
ALGA0003891	1	69946212	1561	0	0	0	0	0	0.187086	-9	-0.901022	0.125	0	0	0	0	0	0.133047	0.00245737	-0.461782	0.3125	0	0.346667	0	-1.24852	0	0	0	0	0	0
ALGA0003892	1	69968051	1562	0	0	0	0	0	0.0999605	-0.0986038	-0.235752	0.125	0	0	0	0	0	0.146563	0.808194	-0.383692	0.3125	0	0.346667	0	-0.560824	0	0	0	0	0	0
ALGA0003893	1	70002082	1563	0	0	0	0	0	0.0971144	-0.404343	-0.283158	0.125	0	0	0	0	0	0.227447	-9	-0.820954	0.3125	0	0.36	0	-0.515115	0	0	0	0	0	0
ALGA0003894	1	70068760	1564	0	0	0	0	0	0.208579	-9	-0.730369	0.125	0	0	0	0	0	0.170512	-0.0108074	-0.590702	0.3125	0	0.36	0	-0.601973	0	0	0	0	0	0
SIRI0000966	1	70218968	1565	0	0	0	0	0	0.21594	-9	-0.743913	0.125	0	0	0	0	0	0.177605	-0.0108074	-0.605379	0.3125	0	0.36	0	-0.559142	0	0	0	0	0	0
SIRI0000967	1	70219114	1566	0	0	0	0	0	0.21594	-9	-0.743913	0.125	0	0	0	0	0	0.177605	-0.0108074	-0.605379	0.3125	0	0.36	0	-0.559142	0	0	0	0	0	0
ALGA0109882	1	70235456	1567	0	0	0	0	0	0.21594	-9	-0.743913	0.125	0	0	0	0	0	0.177605	-0.0108074	-0.605379	0.3125	0	0.36	0	-0.559142	0	0	0	0	0	0
ASGA0003188	1	70243865	1568	0	0	0	0	0	0.17633	2.25196	-0.590053	0.125	0	0	0	0	0	0.0685494	-1.17178	0.163295	0.3125	0	0.36	0	-0.559142	0	0	0	0	0	0
ALGA0003898	1	70371796	1569	0	0	0	0	0	0.21594	-9	-0.742489	0.125	0	0	0	0	0	0.177605	-0.039529	-0.646151	0.3125	0	0.36	0	-0.559142	0	0	0	0	0	0
INRA0002659	1	70648896	1570	0	0	0	0	0	0.229955	2.32322	-0.627951	0.125	0	0	0	0	0	0.119873	-1.16895	0.194806	0.3125	0	0.36	0	-0.848995	0	0	0	0	0	0
ASGA0003191	1	70701950	1571	0	0	0	0	0	0.199374	-9	-0.715378	0.125	0	0	0	0	0	0.16156	-0.0256299	-0.613	0.3125	0	0.36	0	-0.65199	0	0	0	0	0	0
ALGA0003900	1	70712755	1572	0	0	0	0	0	0.22819	-9	-0.676422	0.125	0	0	0	0	0	0.174755	0.472134	-0.485896	0.3125	0	0.36	0	-1.37652	0	0	0	0	0	0
ASGA0003193	1	70868043	1573	0	0	0	0	0	0.0384161	-9	0.350822	0.125	0	0	0	0	0	0.0600963	-9	0.209645	0.3125	0	0.36	0	-9	0	0	0	0	0	0
INRA0002667	1	70920102	1574	0	0	0	0	0	0.323855	-9	-0.464466	0.125	0	0	0	0	0	0.278024	0.475389	-0.355167	0.3125	0	0.36	0	0.193492	0	0	0	0	0	0
ASGA0003194	1	70950692	1575	0	0	0	0	0	0.154964	-9	-0.492628	0.125	0	0	0	0	0	0.1206	0.357474	-0.381084	0.3125	0	0.36	0	-1.473	0	0	0	0	0	0
ASGA0097561	1	71065994	1576	0	0	0	0	0	0.107212	0.288333	-0.132672	0.125	0	0	0	0	0	0.206576	0.357474	-0.462121	0.3125	0	0.36	0	-0.717761	0	0	0	0	0	0
ALGA0003904	1	71125466	1577	0	0	0	0	0	0.107212	0.288333	-0.132672	0.125	0	0	0	0	0	0.206576	0.357474	-0.462121	0.3125	0	0.36	0	-0.717761	0	0	0	0	0	0
H3GA0001876	1	71151381	1578	0	0	0	0	0	0.22819	-9	-0.922915	0.125	0	0	0	0	0	0.174755	0.357474	-0.321173	0.3125	0	0.36	0	-1.71334	0	0	0	0	0	0
ALGA0003905	1	71185396	1579	0	0	0	0	0	0.223833	1.30716	0.794326	0.125	0	0	0	0	0	0.0646082	-0.926719	0.632364	0.3125	0	0.36	0	-9	0	0	0	0	0	0
ASGA0003200	1	71244974	1580	0	0	0	0	0	0.147756	0.50143	-0.182287	0.125	0	0	0	0	0	0.286754	0.352404	-0.317275	0.3125	0	0.346667	0	0.161093	0	0	0	0	0	0
ASGA0091357	1	71327825	1581	0	0	0	0	0	0.0818434	1.29375	-0.30815	0.125	0	0	0	0	0	0.177605	0.352404	-0.462957	0.3125	0	0.346667	0	-0.908041	0	0	0	0	0	0
MARC0112869	1	71364540	1582	0	0	0	0	0	0.220606	-9	-1.27153	0.125	0	0	0	0	0	0.16156	0.352404	-0.455275	0.3125	0	0.346667	0	-1.01452	0	0	0	0	0	0
MARC0059892	1	71383687	1583	0	0	0	0	0	0.109549	0.534554	0.118327	0.125	0	0	0	0	0	0.0569949	-0.636518	0.674172	0.3125	0	0.346667	0	0.550464	0	0	0	0	0	0
CASI0007774	1	71401555	1584	0	0	0	0	0	0.27633	-0.220606	-0.432783	0.125	0	0	0	0	0	0.300817	1.13705	0.0188997	0.3125	0	0.346667	0	0.483241	0	0	0	0	0	0
ALGA0003917	1	71421600	1585	0	0	0	0	0	0.21594	-9	-1.19251	0.125	0	0	0	0	0	0.177605	0.328652	-0.464057	0.3125	0	0.346667	0	-1.02458	0	0	0	0	0	0
M1GA0000987	1	71434029	1586	0	0	0	0	0	0.262112	-0.795278	-0.732515	0.125	0	0	0	0	0	0.310636	-9	-0.518337	0.3125	0	0.346667	0	0.298312	0	0	0	0	0	0
H3GA0001881	1	71455634	1587	0	0	0	0	0	0.0167441	-0.933037	0.0527786	0.125	0	0	0	0	0	0.057644	-0.64272	0.89188	0.3125	0	0.346667	0	-0.0239341	0	0	0	0	0	0
ALGA0003918	1	71622669	1588	0	0	0	0	0	0.0874384	-0.494481	0.506142	0.125	0	0	0	0	0	0.066758	1.62807	0.997624	0.3125	0	0.346667	0	-0.0493433	0	0	0	0	0	0
ALGA0003922	1	71814075	1589	0	0	0	0	0	0.232912	-0.574333	-0.394898	0.125	0	0	0	0	0	0.267078	1.15473	0.0560945	0.3125	0	0.346667	0	-1.29492	0	0	0	0	0	0
ALGA0003926	1	71863166	1590	0	0	0	0	0	0.208614	0.0969183	-0.0597653	0.125	0	0	0	0	0	0.236403	0.353184	-0.034601	0.3125	0	0.346667	0	0.110928	0	0	0	0	0	0
INRA0002686	1	71880784	1591	0	0	0	0	0	0.156254	0.0969183	-0.00875802	0.125	0	0	0	0	0	0.159012	0.353184	0.0206756	0.3125	0	0.346667	0	0.364511	0	0	0	0	0	0
ASGA0003205	1	71950726	1592	0	0	0	0	0	0.053715	0.394982	0.194213	0.125	0	0	0	0	0	0.212542	1.76681	0.433571	0.3125	0	0.346667	0	0.681631	0	0	0	0	0	0
ASGA0003207	1	72028362	1593	0	0	0	0	0	0.203088	0.676812	0.198994	0.125	0	0	0	0	0	0.239511	0.353023	0.165728	0.3125	0	0.346667	0	0.909674	0	0	0	0	0	0
MARC0024388	1	72073565	1594	0	0	0	0	0	0.0831105	0.341957	-0.159649	0.125	0	0	0	0	0	0.177605	0.545463	-0.160457	0.3125	0	0.346667	0	-1.01995	0	0	0	0	0	0
MARC0104877	1	72136595	1595	0	0	0	0	0	-9	-9	-9	0.125	0	0	0	0	0	-9	-9	-9	0.3125	0	0.346667	0	0.687191	0	0	0	0	0	0
ALGA0102804	1	72142585	1596	0	0	0	0	0	0.223073	-9	-0.822706	0.125	0	0	0	0	0	0.184481	0.545463	-0.228167	0.3125	0	0.346667	0	-0.793051	0	0	0	0	0	0
ASGA0097034	1	72154478	1597	0	0	0	0	0	0.274681	-9	-0.81135	0.125	0	0	0	0	0	0.237535	0.545463	-0.215861	0.3125	0	0.346667	0	-0.997356	0	0	0	0	0	0
ALGA0124376	1	72169748	1598	0	0	0	0	0	0.281716	-9	-0.798948	0.125	0	0	0	0	0	0.208034	1.18657	-0.00766156	0.3125	0	0.346667	0	-0.625212	0	0	0	0	0	0
ALGA0003927	1	72225801	1599	0	0	0	0	0	0.223073	-9	-0.814015	0.125	0	0	0	0	0	0.151831	1.18657	-0.0239892	0.3125	0	0.346667	0	-0.817642	0	0	0	0	0	0
ALGA0003930	1	72259001	1600	0	0	0	0	0	-9	-9	0.302533	0.125	0	0	0	0	0	0.0390196	-0.729514	0.992822	0.3125	0	0.346667	0	-9	0	0	0	0	0	0
MARC0059407	1	72300056	1601	0	0	0	0	0	0.22767	-9	-0.698844	0.125	0	0	0	0	0	0.193471	0.547711	-0.0907367	0.3125	0	0.346667	0	-1.59579	0	0	0	0	0	0
ALGA0003935	1	72365650	1602	0	0	0	0	0	0.154395	2.24426	-0.667906	0.125	0	0	0	0	0	0.137804	1.8853	-0.170816	0.3125	0	0.346667	0	-1.39289	0	0	0	0	0	0
ASGA0003215	1	72399202	1603	0	0	0	0	0	-9	-9	0.266454	0.125	0	0	0	0	0	-9	-9	0.736549	0.3125	0	0.346667	0	-9	0	0	0	0	0	0
ASGA0003216	1	72448760	1604	0	0	0	0	0	0.203035	2.24426	-0.749485	0.125	0	0	0	0	0	0.184481	1.8853	-0.259224	0.3125	0	0.346667	0	-0.82614	0	0	0	0	0	0
ASGA0003219	1	72505391	1605	0	0	0	0	0	0.223073	-9	-0.817051	0.125	0	0	0	0	0	0.184481	0.523421	-0.260797	0.3125	0	0.346667	0	-0.82614	0	0	0	0	0	0
ASGA0003223	1	72524494	1606	0	0	0	0	0	0.223073	-9	-0.802126	0.125	0	0	0	0	0	0.184481	1.89585	-0.244139	0.3125	0	0.346667	0	-0.82614	0	0	0	0	0	0
MARC0104726	1	72572726	1607	0	0	0	0	0	0.223073	-9	-0.802126	0.125	0	0	0	0	0	0.184481	1.89585	-0.244139	0.3125	0	0.346667	0	-0.82614	0	0	0	0	0	0
ASGA0003229	1	72721133	1608	0	0	0	0	0	0.244594	-9	-0.862288	0.125	0	0	0	0	0	0.184481	1.70008	-0.237828	0.3125	0	0.346667	0	-0.82614	0	0	0	0	0	0
H3GA0001888	1	72814752	1609	0	0	0	0	0	0.160028	-0.808917	-0.356299	0.125	0	0	0	0	0	0.188225	1.71237	-0.0362529	0.3125	0	0.346667	0	-0.646951	0	0	0	0	0	0
ALGA0003946	1	72886051	1610	0	0	0	0	0	0.0536993	-0.808917	0.672295	0.125	0	0	0	0	0	-0.00922436	-0.737676	0.780905	0.3125	0	0.346667	0	-0.716887	0	0	0	0	0	0
ASGA0003233	1	72951449	1611	0	0	0	0	0	0.244706	-0.808917	-0.313274	0.125	0	0	0	0	0	0.275395	1.7184	0.0103424	0.3125	0	0.346667	0	-0.320651	0	0	0	0	0	0
ALGA0003951	1	72963230	1612	0	0	0	0	0	0.244706	-0.808917	-0.313274	0.125	0	0	0	0	0	0.275395	1.7184	0.0103424	0.3125	0	0.346667	0	-0.320651	0	0	0	0	0	0
ALGA0003952	1	72982828	1613	0	0	0	0	0	0.22819	-9	-0.800435	0.125	0	0	0	0	0	0.174755	1.69927	-0.0591846	0.3125	0	0.346667	0	-1.73759	0	0	0	0	0	0
ALGA0003953	1	73100657	1614	0	0	0	0	0	0.22819	-9	-0.800435	0.125	0	0	0	0	0	0.174755	1.69927	-0.0591846	0.3125	0	0.346667	0	-1.73759	0	0	0	0	0	0
MARC0051304	1	73135707	1615	0	0	0	0	0	0.270596	-9	-0.90906	0.125	0	0	0	0	0	0.213096	1.69927	-0.176901	0.3125	0	0.346667	0	-1.10833	0	0	0	0	0	0
H3GA0001895	1	73171136	1616	0	0	0	0	0	0.0222628	-0.284918	0.155616	0.125	0	0	0	0	0	0.121283	-9	-0.228619	0.3125	0	0.293333	0	0.933235	0	0	0	0	0	0
ALGA0003960	1	73299353	1617	0	0	0	0	0	0.201799	-9	-0.981851	0.125	0	0	0	0	0	0.143911	1.69927	-0.121036	0.3125	0	0.28	0	-1.24567	0	0	0	0	0	0
H3GA0001896	1	73330274	1618	0	0	0	0	0	0.181438	-1.29536	-0.455098	0.125	0	0	0	0	0	0.196028	1.70389	0.0445186	0.3125	0	0.28	0	-0.816766	0	0	0	0	0	0
ASGA0003234	1	73354210	1619	0	0	0	0	0	-9	-9	0.291678	0.125	0	0	0	0	0	-9	-9	0.849839	0.3125	0	0.28	0	-9	0	0	0	0	0	0
ASGA0003235	1	73520354	1620	0	0	0	0	0	0.228086	-9	-0.792166	0.125	0	0	0	0	0	0.1749	1.70258	-0.0140824	0.3125	0	0.28	0	-1.839	0	0	0	0	0	0
INRA0002723	1	73623716	1621	0	0	0	0	0	-0.00324861	-9	0.227721	0.125	0	0	0	0	0	-0.00324861	-9	0.782006	0.3125	0	0.28	0	-9	0	0	0	0	0	0
ALGA0003968	1	73886202	1622	0	0	0	0	0	0.246644	-0.0993944	0.0432029	0.125	0	0	0	0	0	0.400184	1.70258	-0.0629172	0.3125	0	0.28	0	-0.198122	0	0	0	0	0	0
ALGA0003972	1	73922223	1623	0	0	0	0	0	0.212321	-0.0993944	0.518779	0.125	0	0	0	0	0	0.169621	-9	0.142091	0.3125	0	0.28	0	0.367423	0	0	0	0	0	0
ASGA0003239	1	74032950	1624	0	0	0	0	0	0.149584	-0.0447938	-0.0216364	0.125	0	0	0	0	0	0.166037	1.23282	0.789698	0.3125	0	0.306667	0	0.468997	0	0	0	0	0	0
INRA0002726	1	74096746	1625	0	0	0	0	0	0.154794	-1.49051	-0.681818	0.125	0	0	0	0	0	0.154794	1.61572	-0.0156091	0.3125	0	0.266667	0	-2.11724	0	0	0	0	0	0
ASGA0003240	1	74131592	1626	0	0	0	0	0	0.260749	0.264737	-0.504591	0.125	0	0	0	0	0	0.314124	-9	-0.171384	0.3125	0	0.28	0	0.629187	0	0	0	0	0	0
ASGA0003244	1	74203064	1627	0	0	0	0	0	0.202101	-9	-0.972047	0.125	0	0	0	0	0	0.157954	1.61572	-0.149761	0.3125	0	0.266667	0	1.68277	0	0	0	0	0	0
MARC0075306	1	74264584	1628	0	0	0	0	0	0.194623	-9	-0.93253	0.125	0	0	0	0	0	0.142377	1.61572	0.0125643	0.3125	0	0.266667	0	-2.47373	0	0	0	0	0	0
ALGA0003981	1	74287712	1629	0	0	0	0	0	0.210923	-9	-0.960629	0.125	0	0	0	0	0	0.157925	1.61572	-0.0178869	0.3125	0	0.266667	0	-2.34177	0	0	0	0	0	0
ALGA0003988	1	74309279	1630	0	0	0	0	0	0.0601216	1.89564	0.212605	0	0	0	0	0	0	0.0556694	-9	0.630558	0.3125	0	0.266667	0	-1.21673	0	0	0	0	0	0
INRA0002742	1	74347030	1631	0	0	0	0	0	0.118015	1.89564	-0.570685	0	0	0	0	0	0	0.207908	-9	-0.218295	0.3125	0	0.266667	0	0.456973	0	0	0	0	0	0
ALGA0003991	1	74364965	1632	0	0	0	0	0	0.144795	2.35409	-0.776349	0	0	0	0	0	0	0.186498	2.30608	0.0708609	0.3125	0	0.266667	0	1.0483	0	0	0	0	0	0
ALGA0003992	1	74391668	1633	0	0	0	0	0	0.0780203	0.144142	-0.0323813	0	0	0	0	0	0	0.294116	2.30608	0.317937	0.3125	0	0.266667	0	0.184748	0	0	0	0	0	0
ALGA0003995	1	74410201	1634	0	0	0	0	0	0.194623	-9	-1.37474	0	0	0	0	0	0	0.142377	1.61678	-0.000393122	0.3125	0	0.28	0	-2.39202	0	0	0	0	0	0
DIAS0002827	1	74425866	1635	0	0	0	0	0	0.18496	-2.18142	-1.06955	0	0	0	0	0	0	0.170166	1.63012	0.02686	0.3125	0	0.28	0	-1.56577	0	0	0	0	0	0
ALGA0004000	1	74467285	1636	0	0	0	0	0	0.188995	-9	-1.33458	0	0	0	0	0	0	0.137099	1.33557	-0.00746123	0.3125	0	0.28	0	-2.40798	0	0	0	0	0	0
ALGA0004002	1	74502751	1637	0	0	0	0	0	0.210923	-9	-1.37684	0	0	0	0	0	0	0.157925	1.33557	-0.0532568	0.3125	0	0.28	0	-2.2126	0	0	0	0	0	0
ASGA0003261	1	74557891	1638	0	0	0	0	0	0.126057	0.425195	-0.177418	0	0	0	0	0	0	0.195008	-0.829022	-0.0756621	0.3125	0	0.28	0	0.388458	0	0	0	0	0	0
ALGA0004005	1	74583833	1639	0	0	0	0	0	0.188995	-9	-1.0765	0	0	0	0	0	0	0.137099	1.33739	-0.0070481	0.3125	0	0.28	0	-2.37145	0	0	0	0	0	0
ALGA0119247	1	74839714	1640	0	0	0	0	0	0.203035	0.523907	-1.04745	0	0	0	0	0	0	0.038864	-0.819301	0.594292	0.3125	0	0.28	0	-0.611968	0	0	0	0	0	0
H3GA0052986	1	74849229	1641	0	0	0	0	0	0.203035	0.523907	-1.04745	0	0	0	0	0	0	0.038864	-0.819301	0.594292	0.3125	0	0.28	0	-0.611968	0	0	0	0	0	0
ASGA0100874	1	74869280	1642	0	0	0	0	0	0.203035	-0.226803	-1.03454	0	0	0	0	0	0	0.182231	1.33871	-0.184533	0.3125	0	0.28	0	-0.611968	0	0	0	0	0	0
ALGA0004024	1	74916127	1643	0	0	0	0	0	0.142515	-9	-1.08681	0	0	0	0	0	0	0.108198	1.33871	-0.101945	0.3125	0	0.28	0	-1.98414	0	0	0	0	0	0
ASGA0003282	1	74974844	1644	0	0	0	0	0	0.235088	-9	-1.32891	0	0	0	0	0	0	0.177768	1.33871	-0.283262	0.3125	0	0.306667	0	-1.68943	0	0	0	0	0	0
ALGA0004035	1	75002664	1645	0	0	0	0	0	0.231677	-0.211081	-1.08418	0	0	0	0	0	0	0.210463	1.33871	-0.26053	0.3125	0	0.306667	0	-0.50147	0	0	0	0	0	0
MARC0004056	1	75021181	1646	0	0	0	0	0	0.291864	-9	-1.28834	0	0	0	0	0	0	0.20765	1.53625	-0.0340934	0.3125	0	0.306667	0	-2.01592	0	0	0	0	0	0
INRA0002763	1	75058189	1647	0	0	0	0	0	0.242488	-0.211081	-1.07816	0	0	0	0	0	0	0.22115	1.33881	-0.253857	0.3125	0	0.306667	0	-0.430369	0	0	0	0	0	0
INRA0002764	1	75085920	1648	0	0	0	0	0	0.038966	-9	-0.174751	0	0	0	0	0	0	0.038966	-9	0.618013	0.3125	0	0.306667	0	-9	0	0	0	0	0	0
ALGA0004040	1	75126173	1649	0	0	0	0	0	-9	-9	-0.0412004	0	0	0	0	0	0	-9	-9	0.762743	0.3125	0	0.306667	0	-9	0	0	0	0	0	0
ALGA0004041	1	75151870	1650	0	0	0	0	0	0.244007	-9	-1.30916	0	0	0	0	0	0	0.186362	2.78058	-0.300834	0.3125	0	0.306667	0	-1.59608	0	0	0	0	0	0
ALGA0004042	1	75167426	1651	0	0	0	0	0	0.291864	-9	-1.26897	0	0	0	0	0	0	0.236242	1.33196	-0.258144	0.3125	0	0.306667	0	-1.92898	0	0	0	0	0	0
ALGA0004046	1	75219602	1652	0	0	0	0	0	0.291864	-9	-1.26897	0	0	0	0	0	0	0.236242	2.79007	-0.243704	0.3125	0	0.306667	0	-1.92898	0	0	0	0	0	0
MARC0075329	1	75262461	1653	0	0	0	0	0	0.113063	0.156861	-0.110501	0	0	0	0	0	0	0.0561483	-0.70717	0.874391	0.3125	0	0.306667	0	0.633668	0	0	0	0	0	0
MARC0085517	1	75357496	1654	0	0	0	0	0	0.0995523	1.01104	-0.338307	0	0	0	0	0	0	-0.00554866	-0.70717	0.82896	0.3125	0	0.306667	0	0.865649	0	0	0	0	0	0
ALGA0004050	1	75383037	1655	0	0	0	0	0	0.145508	0.0947964	-0.0329289	0	0	0	0	0	0	0.364535	0.544959	0.198991	0.3125	0	0.306667	0	0.504655	0	0	0	0	0	0
ALGA0004048	1	75398012	1656	0	0	0	0	0	0.291864	-9	-1.54154	0	0	0	0	0	0	0.236242	0.544959	-0.181592	0.3125	0	0.306667	0	-2.17188	0	0	0	0	0	0
ALGA0004061	1	75472274	1657	0	0	0	0	0	0.0548331	0.995161	-0.503867	0	0	0	0	0	0	-0.010817	-0.706346	0.635106	0.3125	0	0.306667	0	1.80428	0	0	0	0	0	0
MARC0088321	1	75501431	1658	0	0	0	0	0	0.0875207	0.995161	0.403997	0	0	0	0	0	0	0.201269	1.41084	1.63695	0.3125	0	0.306667	0	-0.649158	0	0	0	0	0	0
ALGA0004067	1	75540483	1659	0	0	0	0	0	0.216987	-0.0159459	-0.437961	0	0	0	0	0	0	0.215381	-0.706268	0.633265	0.3125	0	0.306667	0	-0.24862	0	0	0	0	0	0
ALGA0004072	1	75583039	1660	0	0	0	0	0	0.197952	-0.0159459	0.241011	0	0	0	0	0	0	0.119842	1.41093	1.38712	0.3125	0	0.293333	0	0.2364	0	0	0	0	0	0
ASGA0003288	1	75602201	1661	0	0	0	0	0	0.23562	-9	-1.47975	0	0	0	0	0	0	0.182083	0.54524	-0.00233765	0.3125	0	0.293333	0	-2.44815	0	0	0	0	0	0
H3GA0001937	1	75626511	1662	0	0	0	0	0	0.181058	-9	-1.57594	0	0	0	0	0	0	0.124785	0.54524	-0.106587	0.3125	0	0.293333	0	-1.92344	0	0	0	0	0	0
ASGA0003300	1	75652208	1663	0	0	0	0	0	0.0692425	1.97383	-0.815212	0	0	0	0	0	0	0.0164807	-1.00544	0.680005	0.3125	0	0.293333	0	-1.49448	0	0	0	0	0	0
MARC0060375	1	75674983	1664	0	0	0	0	0	0.138869	0.953938	-0.525636	0	0	0	0	0	0	0.0968533	-1.00544	0.725972	0.3125	0	0.293333	0	-0.571901	0	0	0	0	0	0
ALGA0004077	1	75692069	1665	0	0	0	0	0	0.148475	0.953938	-0.541214	0	0	0	0	0	0	0.108117	-1.00544	0.70909	0.3125	0	0.293333	0	-0.608503	0	0	0	0	0	0
ALGA0004074	1	75728908	1666	0	0	0	0	0	0.0327759	-0.388278	-0.612767	0	0	0	0	0	0	0.0632076	-9	0.207143	0.3125	0	0.293333	0	-0.281821	0	0	0	0	0	0
ALGA0004073	1	75749595	1667	0	0	0	0	0	0.250083	-9	-1.34329	0	0	0	0	0	0	0.196163	0.545998	-0.0102349	0.3125	0	0.293333	0	-2.37179	0	0	0	0	0	0
H3GA0001938	1	75914553	1668	0	0	0	0	0	0.138096	-0.696701	-0.702961	0	0	0	0	0	0	0.0287438	-0.711655	0.729261	0.3125	0	0.293333	0	-0.309616	0	0	0	0	0	0
MARC0008079	1	75968721	1669	0	0	0	0	0	0.164849	-0.228761	-0.290706	0	0	0	0	0	0	0.0751377	-0.169375	0.872025	0.3125	0	0.293333	0	0.704807	0	0	0	0	0	0
ASGA0003304	1	75994076	1670	0	0	0	0	0	0.324501	-9	-1.69055	0	0	0	0	0	0	0.26666	0.543744	-0.149048	0.3125	0	0.293333	0	-1.4588	0	0	0	0	0	0
INRA0002784	1	76030269	1671	0	0	0	0	0	0.172972	0.172088	0.388661	0	0	0	0	0	0	0.152763	-0.168498	1.52629	0.3125	0	0.293333	0	-0.803411	0	0	0	0	0	0
ASGA0003306	1	76056763	1672	0	0	0	0	0	0.0991475	0.475444	-0.437356	0	0	0	0	0	0	0.0910816	-1.00728	0.681982	0.3125	0	0.293333	0	-0.509739	0	0	0	0	0	0
ALGA0004090	1	76136641	1673	0	0	0	0	0	0.230564	-9	-1.48286	0	0	0	0	0	0	0.177569	0.544309	-0.0232421	0.3125	0	0.333333	0	-2.16075	0	0	0	0	0	0
ASGA0003311	1	76157233	1674	0	0	0	0	0	0.0368946	-1.30121	-0.325097	0	0	0	0	0	0	0.143041	-1.00786	1.29474	0.3125	0	0.333333	0	0.111669	0	0	0	0	0	0
ASGA0003312	1	76189831	1675	0	0	0	0	0	0.230564	-9	-1.45803	0	0	0	0	0	0	0.177569	0.549693	-0.0591909	0.3125	0	0.333333	0	-2.02595	0	0	0	0	0	0
ASGA0003314	1	76215472	1676	0	0	0	0	0	0.163939	-9	-1.53948	0	0	0	0	0	0	0.109271	0.549693	-0.147459	0.3125	0	0.333333	0	-1.67324	0	0	0	0	0	0
MARC0050325	1	76254021	1677	0	0	0	0	0	0.230564	-9	-1.45622	0	0	0	0	0	0	0.177569	0.549693	-0.0572374	0.3125	0	0.333333	0	-2.0324	0	0	0	0	0	0
H3GA0001949	1	76297353	1678	0	0	0	0	0	0.163939	-9	-1.53983	0	0	0	0	0	0	0.109271	0.549693	-0.147847	0.3125	0	0.333333	0	-1.67352	0	0	0	0	0	0
ALGA0004098	1	76319874	1679	0	0	0	0	0	0.0440398	0.654808	-0.720049	0	0	0	0	0	0	0.123431	0.549693	-0.183723	0.3125	0	0.333333	0	-1.44372	0	0	0	0	0	0
ALGA0004093	1	76340224	1680	0	0	0	0	0	0.127459	1.65249	-0.841993	0	0	0	0	0	0	0.178471	0.549693	-0.0685022	0.3125	0	0.333333	0	-1.98342	0	0	0	0	0	0
ALGA0004095	1	76375404	1681	0	0	0	0	0	0.0506587	1.15392	-0.802872	0	0	0	0	0	0	0.0576251	-0.70548	0.611272	0.3125	0	0.333333	0	-1.50225	0	0	0	0	0	0
ASGA0003317	1	76416357	1682	0	0	0	0	0	0.230564	-9	-1.56489	0	0	0	0	0	0	0.177569	0.552229	-0.0531439	0.3125	0	0.333333	0	-2.03399	0	0	0	0	0	0
ASGA0003315	1	76438140	1683	0	0	0	0	0	0.163939	-9	-1.65351	0	0	0	0	0	0	0.109271	0.552229	-0.149182	0.3125	0	0.333333	0	-1.67812	0	0	0	0	0	0
ASGA0003319	1	76623707	1684	0	0	0	0	0	0.144277	0.335385	-0.564219	0	0	0	0	0	0	0.261806	0.552229	-0.229754	0.3125	0	0.333333	0	-0.746672	0	0	0	0	0	0
ALGA0004105	1	76773954	1685	0	0	0	0	0	0.115978	1.48143	-0.82558	0	0	0	0	0	0	0.103458	-0.705795	0.58811	0.3125	0	0.333333	0	-1.42148	0	0	0	0	0	0
ALGA0004109	1	76788280	1686	0	0	0	0	0	0.052394	1.48143	0.0709981	0	0	0	0	0	0	0.186016	1.41012	1.57743	0.3125	0	0.333333	0	-0.857542	0	0	0	0	0	0
ASGA0003322	1	76812279	1687	0	0	0	0	0	0.327899	-0.322784	-1.3271	0	0	0	0	0	0	0.255896	-0.166566	0.663899	0.3125	0	0.333333	0	0.237898	0	0	0	0	0	0
ALGA0004113	1	76836802	1688	0	0	0	0	0	0.265171	-0.108451	0.512247	0	0	0	0	0	0	0.289396	1.41774	1.82309	0.3125	0	0.333333	0	-9	0	0	0	0	0	0
DIAS0000563	1	76883881	1689	0	0	0	0	0	0.144629	2.11492	-0.576752	0	0	0	0	0	0	0.18816	-0.80632	0.222121	0.3125	0	0.333333	0	0.032487	0	0	0	0	0	0
MARC0058187	1	76905362	1690	0	0	0	0	0	0.368231	-0.0767898	0.634882	0	0	0	0	0	0	0.022712	-9	0.808053	0.3125	0	0.333333	0	-9	0	0	0	0	0	0
MARC0034307	1	76929255	1691	0	0	0	0	0	0.178337	-9	-1.46398	0	0	0	0	0	0	0.127184	0.550867	0.0037803	0.3125	0	0.333333	0	-2.14693	0	0	0	0	0	0
ASGA0083304	1	77011485	1692	0	0	0	0	0	0.178337	-9	-1.46398	0	0	0	0	0	0	0.127184	0.550867	0.0037803	0.3125	0	0.333333	0	-2.14693	0	0	0	0	0	0
ASGA0003327	1	77142294	1693	0	0	0	0	0	0.0181265	0.843739	-0.312122	0	0	0	0	0	0	0.0358888	1.40024	0.901282	0.3125	0	0.333333	0	0.720727	0	0	0	0	0	0
SIRI0000077	1	77176302	1694	0	0	0	0	0	0.0181265	0.843739	-0.312122	0	0	0	0	0	0	0.0358888	1.40024	0.901282	0.3125	0	0.333333	0	0.720727	0	0	0	0	0	0
H3GA0001955	1	77197653	1695	0	0	0	0	0	-9	-9	-0.441261	0	0	0	0	0	0	-9	-9	0.920787	0.3125	0	0.333333	0	-9	0	0	0	0	0	0
INRA0002811	1	77212128	1696	0	0	0	0	0	-9	-9	-0.441261	0	0	0	0	0	0	-9	-9	0.920787	0.3125	0	0.333333	0	-9	0	0	0	0	0	0
ALGA0004136	1	77230227	1697	0	0	0	0	0	0.233898	-0.348778	-1.35363	0	0	0	0	0	0	0.0684022	1.40024	0.674703	0.3125	0	0.333333	0	-0.407493	0	0	0	0	0	0
ALGA0004142	1	77245594	1698	0	0	0	0	0	0.0389779	0.0815276	-0.464342	0	0	0	0	0	0	0.121838	0.567238	-0.170462	0.3125	0	0.333333	0	-1.21152	0	0	0	0	0	0
ALGA0004143	1	77325351	1699	0	0	0	0	0	0.0828527	1.23855	-0.419006	0	0	0	0	0	0	0.127184	0.567238	0.0369584	0.3125	0	0.333333	0	-2.1712	0	0	0	0	0	0
INRA0002818	1	77365842	1700	0	0	0	0	0	0.123702	-9	-0.50723	0	0	0	0	0	0	0.144359	-9	0.442633	0.3125	0	0.333333	0	-0.330006	0	0	0	0	0	0
H3GA0001956	1	77402476	1701	0	0	0	0	0	0.0245379	1.21615	-0.593666	0	0	0	0	0	0	0.0786494	0.567238	-0.140715	0.3125	0	0.346667	0	-1.56311	0	0	0	0	0	0
INRA0002819	1	77424826	1702	0	0	0	0	0	0.0165013	1.21615	-0.572361	0	0	0	0	0	0	0.0681063	0.567238	-0.117627	0.3125	0	0.346667	0	-1.67432	0	0	0	0	0	0
INRA0002820	1	77457737	1703	0	0	0	0	0	0.0165013	1.21615	-0.572361	0	0	0	0	0	0	0.0681063	0.567238	-0.117627	0.3125	0	0.346667	0	-1.67432	0	0	0	0	0	0
ALGA0004150	1	77579461	1704	0	0	0	0	0	0.0928579	1.84656	0.0621992	0	0	0	0	0	0	0.0975058	-9	0.635574	0.3125	0	0.346667	0	-9	0	0	0	0	0	0
INRA0002823	1	77616272	1705	0	0	0	0	0	0.192504	-9	-1.42357	0	0	0	0	0	0	0.14057	0.567238	-0.0413567	0.3125	0	0.346667	0	-1.95078	0	0	0	0	0	0
ALGA0004157	1	77772086	1706	0	0	0	0	0	-9	-9	-0.336225	0	0	0	0	0	0	-9	-9	0.82184	0.3125	0	0.346667	0	-9	0	0	0	0	0	0
H3GA0001957	1	77832061	1707	0	0	0	0	0	0.0238418	0.257195	-0.526145	0	0	0	0	0	0	0.112299	0.567238	-0.205572	0.3125	0	0.346667	0	-1.18691	0	0	0	0	0	0
CASI0003924	1	77862605	1708	0	0	0	0	0	0.174295	0.257195	0.325396	0	0	0	0	0	0	0.086191	-9	0.402074	0.3125	0	0.346667	0	-0.545375	0	0	0	0	0	0
MARC0082293	1	77973487	1709	0	0	0	0	0	0.0648741	-1.11924	-0.818198	0	0	0	0	0	0	0.159337	-1.00907	1.28	0.3125	0	0.346667	0	-0.631545	0	0	0	0	0	0
ALGA0004169	1	78021030	1710	0	0	0	0	0	0.0878846	1.32771	-0.766191	0	0	0	0	0	0	0.123129	-9	-9	0.25	0	0.346667	0	-2.11052	0	0	0	0	0	0
MARC0073935	1	78040851	1711	0	0	0	0	0	0.0655886	1.90216	-0.186801	0	0	0	0	0	0	0.565092	0.556703	0.72465	0.25	0	0.346667	0	-0.984338	0	0	0	0	0	0
MARC0021047	1	78061517	1712	0	0	0	0	0	0.178337	-9	-1.17901	0	0	0	0	0	0	0.127184	0.556703	-0.00366481	0.25	0	0.346667	0	-2.11951	0	0	0	0	0	0
ALGA0004173	1	78233457	1713	0	0	0	0	0	0.031882	1.06105	-0.625753	0	0	0	0	0	0	0.0786494	0.556703	-0.139143	0.25	0	0.346667	0	-1.6037	0	0	0	0	0	0
ALGA0004176	1	78321306	1714	0	0	0	0	0	0.0544831	1.06105	0.323965	0	0	0	0	0	0	0.0365492	-9	0.572927	0.25	0	0.346667	0	-1.23766	0	0	0	0	0	0
ASGA0003333	1	78347698	1715	0	0	0	0	0	0.102017	1.06105	-0.541856	0	0	0	0	0	0	0.144159	0.556703	-0.0482238	0.25	0	0.346667	0	-1.966	0	0	0	0	0	0
ASGA0003334	1	78366488	1716	0	0	0	0	0	0.356713	0.348963	0.204826	0	0	0	0	0	0	0.135473	-0.172901	1.32162	0.25	0	0.346667	0	-0.327695	0	0	0	0	0	0
ALGA0004177	1	78389441	1717	0	0	0	0	0	-9	-9	-9	0	0	0	0	0	0	-9	-9	-9	0	0	0.346667	0	-2.11546	0	0	0	0	0	0
H3GA0001966	1	78423848	1718	0	0	0	0	0	0.031882	1.08085	-0.607033	0	0	0	0	0	0	0.0786494	0.548957	-0.108232	0.25	0	0.346667	0	-1.75022	0	0	0	0	0	0
INRA0002835	1	78527155	1719	0	0	0	0	0	0.356713	0.353698	0.181084	0	0	0	0	0	0	0.135473	-0.173163	1.29477	0.25	0	0.346667	0	-0.309336	0	0	0	0	0	0
INRA0002837	1	78555890	1720	0	0	0	0	0	0.154259	0.511256	-0.102405	0	0	0	0	0	0	0.358672	1.2439	0.525615	0.25	0	0.346667	0	0.162933	0	0	0	0	0	0
ASGA0003335	1	78587646	1721	0	0	0	0	0	0.284926	1.01662	-0.660024	0	0	0	0	0	0	0.342571	0.591582	-0.156724	0.25	0	0.346667	0	-1.11179	0	0	0	0	0	0
ALGA0004188	1	78830221	1722	0	0	0	0	0	0.342004	0.323122	0.0508043	0	0	0	0	0	0	0.221191	-9	0.23445	0.25	0	0.346667	0	1.2985	0	0	0	0	0	0
ASGA0003341	1	78876581	1723	0	0	0	0	0	0.105393	-9	-0.971176	0	0	0	0	0	0	0.189536	1.83073	0.38942	0.25	0	0.346667	0	0.426407	0	0	0	0	0	0
ALGA0118685	1	78960119	1724	0	0	0	0	0	0.408437	0.735548	-0.499735	0	0	0	0	0	0	0.481263	-9	-0.316078	0.25	0	0.346667	0	-0.46075	0	0	0	0	0	0
ALGA0004191	1	79048821	1725	0	0	0	0	0	0.178337	-9	-1.01342	0	0	0	0	0	0	0.127184	0.601621	0.0513703	0.25	0	0.36	0	-2.09519	0	0	0	0	0	0
MARC0078517	1	79091158	1726	0	0	0	0	0	0.031882	1.01173	-0.538042	0	0	0	0	0	0	0.0786494	0.601621	-0.0939433	0.25	0	0.36	0	-1.58452	0	0	0	0	0	0
INRA0002845	1	79104562	1727	0	0	0	0	0	0.031882	1.01173	-0.538042	0	0	0	0	0	0	0.0786494	0.601621	-0.0939433	0.25	0	0.36	0	-1.58452	0	0	0	0	0	0
INRA0002846	1	79123534	1728	0	0	0	0	0	0.031882	1.01173	-0.538042	0	0	0	0	0	0	0.0786494	0.601621	-0.0939433	0.25	0	0.36	0	-1.58452	0	0	0	0	0	0
ALGA0004192	1	79246340	1729	0	0	0	0	0	0.031882	1.01173	-0.538042	0	0	0	0	0	0	0.0786494	0.601621	-0.0939433	0.25	0	0.36	0	-1.58452	0	0	0	0	0	0
ALGA0004194	1	79293913	1730	0	0	0	0	0	0.117592	-9	-1.18245	0	0	0	0	0	0	0.0622363	0.601621	-0.123794	0.25	0	0.346667	0	1.95844	0	0	0	0	0	0
ALGA0004195	1	79438956	1731	0	0	0	0	0	0.0129393	1.01173	-0.565587	0	0	0	0	0	0	0.0622363	0.601621	-0.123794	0.25	0	0.346667	0	1.95844	0	0	0	0	0	0
INRA0002849	1	79485328	1732	0	0	0	0	0	0.102017	1.01173	-0.447422	0	0	0	0	0	0	0.144159	0.601621	0.00426109	0.25	0	0.346667	0	-1.95331	0	0	0	0	0	0
ALGA0004197	1	79553192	1733	0	0	0	0	0	0.108882	-0.80221	-0.780807	0	0	0	0	0	0	0.144211	-9	-0.172547	0.25	0	0.346667	0	0.135615	0	0	0	0	0	0
MARC0003018	1	79839200	1734	0	0	0	0	0	0.0129393	0.98589	-0.51804	0	0	0	0	0	0	0.0622363	0.601621	-0.105054	0.25	0	0.346667	0	2.01416	0	0	0	0	0	0
ASGA0101213	1	79931781	1735	0	0	0	0	0	0.110775	-9	-0.631433	0	0	0	0	0	0	0.110775	-9	0.131604	0.25	0	0.346667	0	1.30581	0	0	0	0	0	0
MARC0077638	1	80057576	1736	0	0	0	0	0	0.0897908	0.98589	-0.35511	0	0	0	0	0	0	0.129981	0.601621	0.0715135	0.25	0	0.346667	0	-2.16964	0	0	0	0	0	0
ASGA0003346	1	80117735	1737	0	0	0	0	0	0.00119571	0.186012	-0.411387	0	0	0	0	0	0	0.143687	0.601621	-0.103021	0.25	0	0.346667	0	-0.949774	0	0	0	0	0	0
ASGA0003348	1	80163239	1738	0	0	0	0	0	0.0897908	1.20174	-0.567689	0	0	0	0	0	0	0.129981	0.601621	0.07856	0.25	0	0.346667	0	-2.193	0	0	0	0	0	0
DRGA0001142	1	80189615	1739	0	0	0	0	0	0.157409	-9	-0.664201	0	0	0	0	0	0	0.17808	-9	0.36132	0.25	0	0.346667	0	-0.708221	0	0	0	0	0	0
MARC0007812	1	80243844	1740	0	0	0	0	0	0.0878846	1.23814	-0.600414	0	0	0	0	0	0	0.127184	0.601621	0.081795	0.25	0	0.346667	0	-2.20288	0	0	0	0	0	0
MARC0041373	1	80415290	1741	0	0	0	0	0	0.102017	1.23814	-0.648141	0	0	0	0	0	0	0.144159	0.601621	0.0300732	0.25	0	0.346667	0	-2.03141	0	0	0	0	0	0
ALGA0004210	1	80445983	1742	0	0	0	0	0	-9	-9	-0.489837	0	0	0	0	0	0	-9	-9	0.58563	0.25	0	0.373333	0	-9	0	0	0	0	0	0
ALGA0004211	1	80544302	1743	0	0	0	0	0	-9	-9	-0.489837	0	0	0	0	0	0	-9	-9	0.58563	0.25	0	0.373333	0	-9	0	0	0	0	0	0
H3GA0001974	1	80612589	1744	0	0	0	0	0	0.0859762	1.23814	-1.00614	0	0	0	0	0	0	0.140897	1.27334	-0.274511	0.25	0	0.373333	0	1.45403	0	0	0	0	0	0
H3GA0001976	1	80634441	1745	0	0	0	0	0	0.0686862	1.23814	-1.05285	0	0	0	0	0	0	0.109971	1.27334	-0.325133	0.25	0	0.386667	0	1.97986	0	0	0	0	0	0
H3GA0001977	1	80667615	1746	0	0	0	0	0	0.140733	-0.226628	-0.779413	0	0	0	0	0	0	0.156295	-0.790447	0.39828	0.25	0	0.386667	0	-0.346718	0	0	0	0	0	0
ASGA0003367	1	80700936	1747	0	0	0	0	0	0.273689	-1.47394	-1.32311	0	0	0	0	0	0	0.272156	1.46618	0.631676	0.25	0	0.386667	0	0.542938	0	0	0	0	0	0
ALGA0004218	1	80728151	1748	0	0	0	0	0	0.273689	-1.47394	-1.32311	0	0	0	0	0	0	0.272156	1.46618	0.631676	0.25	0	0.386667	0	0.542938	0	0	0	0	0	0
ASGA0003370	1	80751430	1749	0	0	0	0	0	0.273689	-1.47394	-1.32311	0	0	0	0	0	0	0.272156	1.46618	0.631676	0.25	0	0.386667	0	0.542938	0	0	0	0	0	0
ALGA0004223	1	80788561	1750	0	0	0	0	0	-9	-9	-9	0	0	0	0	0	0	-9	-9	-9	0.25	0	0.373333	0	-1.23041	0	0	0	0	0	0
ALGA0004227	1	80831426	1751	0	0	0	0	0	0.229322	-0.110188	-0.540085	0	0	0	0	0	0	0.168123	-0.210212	0.869198	0.3125	0	0.373333	0	0.48294	0	0	0	0	0	0
ASGA0003384	1	80862820	1752	0	0	0	0	0	0.242715	0.338087	-0.859907	0	0	0	0	0	0	0.432658	0.538537	-0.233576	0.3125	0	0.373333	0	0.10745	0	0	0	0	0	0
H3GA0001989	1	80884292	1753	0	0	0	0	0	0.280347	-0.109101	-0.455469	0	0	0	0	0	0	0.177595	-0.48001	0.906333	0.3125	0	0.373333	0	0.512355	0	0	0	0	0	0
H3GA0001991	1	80963263	1754	0	0	0	0	0	0.0397892	1.56344	-1.2768	0	0	0	0	0	0	0.0945582	0.545402	-0.407535	0.3125	0	0.373333	0	2.13456	0	0	0	0	0	0
ALGA0004245	1	80971384	1755	0	0	0	0	0	0.0397892	1.56344	-1.2768	0	0	0	0	0	0	0.0945582	0.545402	-0.407535	0.3125	0	0.373333	0	2.13456	0	0	0	0	0	0
ALGA0004246	1	80989471	1756	0	0	0	0	0	0.0397892	1.56344	-1.2768	0	0	0	0	0	0	0.0945582	0.545402	-0.407535	0.3125	0	0.373333	0	2.13456	0	0	0	0	0	0
ASGA0003385	1	80997487	1757	0	0	0	0	0	0.0397892	1.56344	-1.2768	0	0	0	0	0	0	0.0945582	0.545402	-0.407535	0.3125	0	0.373333	0	2.13456	0	0	0	0	0	0
MARC0029520	1	81036664	1758	0	0	0	0	0	-9	-9	-1.1408	0	0	0	0	0	0	-9	-9	0.273247	0.3125	0	0.4	0	-9	0	0	0	0	0	0
ASGA0003393	1	81157245	1759	0	0	0	0	0	0.0620454	0.360834	-1.87478	0	0	0	0	0	0	0.0519935	-0.778157	0.282353	0.3125	0	0.4	0	-0.326917	0	0	0	0	0	0
M1GA0001009	1	81215864	1760	0	0	0	0	0	0.141217	1.49966	-1.55353	0	0	0	0	0	0	0.204359	0.584951	-0.711821	0.3125	0	0.426667	0	-1.26986	0	0	0	0	0	0
INRA0002881	1	81238184	1761	0	0	0	0	0	0.0740796	-9	-1.22128	0	0	0	0	0	0	0.100757	-9	0.130613	0.3125	0	0.426667	0	-9	0	0	0	0	0	0
ALGA0004254	1	81257859	1762	0	0	0	0	0	0.146996	1.49816	-1.53414	0	0	0	0	0	0	0.210855	0.584951	-0.692265	0.3125	0	0.426667	0	-1.1936	0	0	0	0	0	0
MARC0090233	1	81308997	1763	0	0	0	0	0	0.252215	1.49816	-1.50116	0	0	0	0	0	0	0.306538	0.584951	-0.656529	0.3125	0	0.426667	0	-1.79921	0	0	0	0	0	0
ALGA0004256	1	81341268	1764	0	0	0	0	0	0.197829	-0.395451	-1.15512	0	0	0	0	0	0	0.35599	0.584951	-0.712579	0.3125	0	0.453333	0	-0.600648	0	0	0	0	0	0
ALGA0004262	1	81363529	1765	0	0	0	0	0	0.119449	0.373186	-1.31449	0	0	0	0	0	0	0.258811	0.584951	-0.763189	0.3125	0	0.453333	0	-1.01728	0	0	0	0	0	0
ALGA0004266	1	81438890	1766	0	0	0	0	0	0.276037	-9	-2.20278	0	0	0	0	0	0	0.213185	0.584951	-0.77656	0.3125	0	0.453333	0	-1.26551	0	0	0	0	0	0
H3GA0002001	1	81518643	1767	0	0	0	0	0	0.407172	-2.0395	-1.91752	0	0	0	0	0	0	0.385348	0.584951	-0.631355	0.3125	0	0.453333	0	-0.270168	0	0	0	0	0	0
ALGA0004272	1	81572326	1768	0	0	0	0	0	0.450267	-9	-2.25108	0	0	0	0	0	0	0.392383	0.584951	-0.78918	0.3125	0	0.453333	0	-1.46249	0	0	0	0	0	0
H3GA0002007	1	81629776	1769	0	0	0	0	0	0.198326	1.20268	-1.61531	0	0	0	0	0	0	0.265196	0.584951	-0.772254	0.3125	0	0.453333	0	-0.985349	0	0	0	0	0	0
ASGA0003420	1	81652927	1770	0	0	0	0	0	0.198326	1.20268	-1.61531	0	0	0	0	0	0	0.265196	0.584951	-0.772254	0.3125	0	0.453333	0	-0.985349	0	0	0	0	0	0
INRA0002901	1	81716516	1771	0	0	0	0	0	0.334757	1.20268	-1.63112	0	0	0	0	0	0	0.392383	0.584951	-0.789388	0.3125	0	0.453333	0	-1.46132	0	0	0	0	0	0
ASGA0003421	1	81752991	1772	0	0	0	0	0	0.36121	1.20268	-1.63123	0	0	0	0	0	0	0.419544	0.584951	-0.789504	0.3125	0	0.453333	0	-1.33611	0	0	0	0	0	0
ALGA0004279	1	81778224	1773	0	0	0	0	0	0.189258	0.335544	-1.31143	0	0	0	0	0	0	0.259975	1.21986	-0.568577	0.3125	0	0.453333	0	-0.86127	0	0	0	0	0	0
INRA0002900	1	81835391	1774	0	0	0	0	0	0.163193	-9	-1.48058	0	0	0	0	0	0	0.163193	-9	-0.115863	0.3125	0	0.453333	0	1.8757	0	0	0	0	0	0
ASGA0106258	1	81902314	1775	0	0	0	0	0	0.213569	0.335544	-1.30166	0	0	0	0	0	0	0.285739	1.21986	-0.557981	0.3125	0	0.453333	0	-0.7323	0	0	0	0	0	0
ALGA0111728	1	81954637	1776	0	0	0	0	0	0.213569	0.335544	-1.30166	0	0	0	0	0	0	0.285739	1.21986	-0.557981	0.3125	0	0.453333	0	-0.7323	0	0	0	0	0	0
MARC0015644	1	81998047	1777	0	0	0	0	0	0.311943	0.68891	-1.41803	0	0	0	0	0	0	0.392383	0.580594	-0.793905	0.3125	0	0.453333	0	-1.47087	0	0	0	0	0	0
MARC0000006	1	82050327	1778	0	0	0	0	0	0.206826	0.68891	-1.08836	0	0	0	0	0	0	0.343262	0.580594	-0.436637	0.3125	0	0.4	0	0.325778	0	0	0	0	0	0
ASGA0084706	1	82057140	1779	0	0	0	0	0	0.206826	0.68891	-1.08836	0	0	0	0	0	0	0.343262	0.580594	-0.436637	0.3125	0	0.4	0	0.325778	0	0	0	0	0	0
ALGA0123576	1	82060812	1780	0	0	0	0	0	0.206826	0.68891	-1.08836	0	0	0	0	0	0	0.343262	0.580594	-0.436637	0.3125	0	0.4	0	0.325778	0	0	0	0	0	0
ALGA0118409	1	82066928	1781	0	0	0	0	0	0.206826	0.68891	-1.08836	0	0	0	0	0	0	0.343262	0.580594	-0.436637	0.3125	0	0.4	0	0.325778	0	0	0	0	0	0
MARC0079055	1	82159992	1782	0	0	0	0	0	0.142665	0.0196966	-1.27815	0	0	0	0	0	0	0.253511	1.28837	-0.564445	0.3125	0	0.4	0	-1.0057	0	0	0	0	0	0
ASGA0087548	1	82164534	1783	0	0	0	0	0	0.312553	0.0196966	-1.30878	0	0	0	0	0	0	0.387645	1.28837	-0.597643	0.3125	0	0.4	0	-1.45484	0	0	0	0	0	0
ASGA0003433	1	82197232	1784	0	0	0	0	0	0.126928	0.785543	-1.30973	0	0	0	0	0	0	0.253854	1.25489	-0.626809	0.3125	0	0.4	0	-0.134161	0	0	0	0	0	0
ASGA0003435	1	82217436	1785	0	0	0	0	0	0.195479	0.785543	-1.44266	0	0	0	0	0	0	0.290571	1.25489	-0.770861	0.3125	0	0.386667	0	-1.03395	0	0	0	0	0	0
ASGA0003429	1	82249107	1786	0	0	0	0	0	0.186106	0.88417	-1.9182	0	0	0	0	0	0	0.265291	0.477783	-0.770853	0.3125	0	0.386667	0	-1.17708	0	0	0	0	0	0
MARC0005586	1	82273833	1787	0	0	0	0	0	0.357455	0.38874	-1.86294	0	0	0	0	0	0	0.457481	1.29328	-0.329709	0.3125	0	0.386667	0	0.10688	0	0	0	0	0	0
ASGA0003423	1	82317661	1788	0	0	0	0	0	0.350441	0.628653	-1.48589	0	0	0	0	0	0	0.431085	0.486746	-0.765333	0.3125	0	0.373333	0	-1.60118	0	0	0	0	0	0
ALGA0004293	1	82335564	1789	0	0	0	0	0	0.23331	0.700035	-1.64425	0	0	0	0	0	0	0.45894	0.486746	-0.378829	0.3125	0	0.373333	0	-0.225762	0	0	0	0	0	0
H3GA0002014	1	82432785	1790	0	0	0	0	0	0.243724	0.677246	-1.45663	0	0	0	0	0	0	0.326207	0.486746	-0.741362	0.3125	0	0.373333	0	-0.776981	0	0	0	0	0	0
ASGA0003457	1	82563753	1791	0	0	0	0	0	0.221147	1.06076	-1.48745	0	0	0	0	0	0	0.272489	0.486746	-0.698994	0.3125	0	0.346667	0	-2.04984	0	0	0	0	0	0
MARC0013267	1	82582533	1792	0	0	0	0	0	0.193855	-9	-2.16225	0	0	0	0	0	0	0.155078	0.486746	-0.777565	0.3125	0	0.346667	0	2.03056	0	0	0	0	0	0
ALGA0004308	1	82659323	1793	0	0	0	0	0	0.0954666	1.02729	-1.57099	0	0	0	0	0	0	0.155078	0.486746	-0.777565	0.3125	0	0.346667	0	2.03056	0	0	0	0	0	0
ALGA0004306	1	82741745	1794	0	0	0	0	0	0.0954666	1.02729	-1.57099	0	0	0	0	0	0	0.155078	0.486746	-0.777565	0.3125	0	0.346667	0	2.03056	0	0	0	0	0	0
ASGA0003459	1	82765808	1795	0	0	0	0	0	0.215482	-9	-2.22154	0	0	0	0	0	0	0.155078	0.486746	-0.777565	0.3125	0	0.346667	0	2.03056	0	0	0	0	0	0
MARC0060545	1	82853588	1796	0	0	0	0	0	0.215482	-9	-2.22154	0	0	0	0	0	0	0.155078	0.486746	-0.777565	0.3125	0	0.346667	0	2.03056	0	0	0	0	0	0
ALGA0004318	1	82898799	1797	0	0	0	0	0	0.0746378	0.287781	-1.44039	0	0	0	0	0	0	0.137931	1.81122	-0.693531	0.3125	0	0.346667	0	2.03056	0	0	0	0	0	0
ASGA0003465	1	82927458	1798	0	0	0	0	0	0.0954666	1.01645	-1.55034	0	0	0	0	0	0	0.155078	0.489115	-0.774191	0.3125	0	0.346667	0	2.03056	0	0	0	0	0	0
ALGA0004311	1	82964894	1799	0	0	0	0	0	0.37288	-9	-2.16269	0	0	0	0	0	0	0.310077	0.489115	-0.74456	0.3125	0	0.346667	0	-1.06453	0	0	0	0	0	0
H3GA0002028	1	83033506	1800	0	0	0	0	0	0.215482	-9	-2.17902	0	0	0	0	0	0	0.155078	0.489115	-0.762264	0.3125	0	0.346667	0	2.10254	0	0	0	0	0	0
ALGA0004323	1	83119831	1801	0	0	0	0	0	0.200619	-1.64329	-0.527744	0	0	0	0	0	0	0.184482	-9	-0.15537	0.3125	0	0.333333	0	-1.02035	0	0	0	0	0	0
H3GA0002037	1	83142255	1802	0	0	0	0	0	0.171948	-1.14405	-1.03699	0	0	0	0	0	0	0.376624	1.29023	-0.357892	0.3125	0	0.333333	0	0.265892	0	0	0	0	0	0
MARC0008268	1	83163136	1803	0	0	0	0	0	0.210542	-0.148001	-0.71118	0	0	0	0	0	0	0.0311728	-9	-0.415769	0.3125	0	0.333333	0	0.973724	0	0	0	0	0	0
MARC0026480	1	83190982	1804	0	0	0	0	0	-9	-9	-0.866514	0	0	0	0	0	0	-9	-9	0.192714	0.3125	0	0.333333	0	-9	0	0	0	0	0	0
ALGA0004333	1	83228460	1805	0	0	0	0	0	0.210204	-9	-1.94786	0	0	0	0	0	0	0.0556046	-0.828499	-0.0359535	0.3125	0	0.333333	0	2.11509	0	0	0	0	0	0
MARC0014911	1	83260076	1806	0	0	0	0	0	0.223878	-9	-2.04202	0	0	0	0	0	0	0.223878	-9	-1.13234	0.3125	0	0.333333	0	2.18679	0	0	0	0	0	0
ASGA0003476	1	83283489	1807	0	0	0	0	0	0.223878	-9	-2.04202	0	0	0	0	0	0	0.223878	-9	-1.13234	0.3125	0	0.333333	0	2.18679	0	0	0	0	0	0
INRA0002909	1	83308521	1808	0	0	0	0	0	0.212276	-0.324873	-1.65412	0	0	0	0	0	0	0.120754	2.10386	-0.523511	0.3125	0	0.333333	0	-1.0161	0	0	0	0	0	0
ALGA0004343	1	83389881	1809	0	0	0	0	0	0.279383	0.0840227	-0.627514	0	0	0	0	0	0	0.00476391	2.10386	0.0986576	0.3125	0	0.333333	0	0.72307	0	0	0	0	0	0
ASGA0003481	1	83444533	1810	0	0	0	0	0	0.223878	-9	-2.09042	0	0	0	0	0	0	0.223878	-9	-1.14636	0.3125	0	0.333333	0	2.11968	0	0	0	0	0	0
INRA0002912	1	83477121	1811	0	0	0	0	0	0.250898	0.858228	-1.35902	0	0	0	0	0	0	0.380355	-9	-1.12071	0.3125	0	0.333333	0	-1.09244	0	0	0	0	0	0
ASGA0003483	1	83498280	1812	0	0	0	0	0	0.250898	0.858228	-1.35902	0	0	0	0	0	0	0.380355	-9	-1.12071	0.3125	0	0.333333	0	-1.09244	0	0	0	0	0	0
H3GA0002049	1	83540558	1813	0	0	0	0	0	0.223878	-9	-2.05519	0	0	0	0	0	0	0.223878	-9	-1.14478	0.3125	0	0.333333	0	2.13065	0	0	0	0	0	0
MARC0070517	1	83566626	1814	0	0	0	0	0	0.00765916	-9	-0.862627	0	0	0	0	0	0	0.022712	-9	0.0694993	0.3125	0	0.333333	0	-9	0	0	0	0	0	0
ALGA0004354	1	83753095	1815	0	0	0	0	0	0.250898	0.841847	-1.34566	0	0	0	0	0	0	0.380355	-9	-1.12547	0.3125	0	0.333333	0	-1.09124	0	0	0	0	0	0
H3GA0002051	1	83812379	1816	0	0	0	0	0	0.223878	-9	-2.0551	0	0	0	0	0	0	0.223878	-9	-1.14503	0.3125	0	0.333333	0	2.12891	0	0	0	0	0	0
ASGA0003493	1	83837072	1817	0	0	0	0	0	0.229393	-0.448792	-0.731667	0	0	0	0	0	0	0.229393	-0.0407819	0.259384	0.3125	0	0.333333	0	0.58354	0	0	0	0	0	0
ASGA0003498	1	83873695	1818	0	0	0	0	0	0.22148	-0.450907	-0.731711	0	0	0	0	0	0	0.22148	-0.0407819	0.239748	0.3125	0	0.333333	0	0.504973	0	0	0	0	0	0
ALGA0004358	1	83904334	1819	0	0	0	0	0	0.338659	-9	-1.9092	0	0	0	0	0	0	0.338659	-9	-1.09461	0.3125	0	0.333333	0	-2.14941	0	0	0	0	0	0
INRA0002918	1	83976962	1820	0	0	0	0	0	-9	-9	-0.757177	0	0	0	0	0	0	-9	-9	0.153836	0.3125	0	0.333333	0	-9	0	0	0	0	0	0
ASGA0003503	1	84007856	1821	0	0	0	0	0	0.250898	0.795581	-1.26808	0	0	0	0	0	0	0.380355	-9	-1.11756	0.3125	0	0.333333	0	-1.08108	0	0	0	0	0	0
ASGA0003506	1	84029992	1822	0	0	0	0	0	0.223878	-9	-1.96823	0	0	0	0	0	0	0.223878	-9	-1.14179	0.3125	0	0.333333	0	2.11347	0	0	0	0	0	0
ASGA0003509	1	84055266	1823	0	0	0	0	0	0.338659	-9	-1.92368	0	0	0	0	0	0	0.338659	-9	-1.09351	0.3125	0	0.333333	0	-2.15727	0	0	0	0	0	0
ASGA0003511	1	84086508	1824	0	0	0	0	0	0.278192	-9	-1.8667	0	0	0	0	0	0	0.136804	-0.0407819	-0.145325	0.3125	0	0.333333	0	-1.474	0	0	0	0	0	0
MARC0100294	1	84107174	1825	0	0	0	0	0	0.383001	0.928568	-1.27073	0	0	0	0	0	0	0.496005	-9	-0.664068	0.3125	0	0.346667	0	-1.63816	0	0	0	0	0	0
ALGA0004377	1	84162499	1826	0	0	0	0	0	0.236871	0.928568	-1.26628	0	0	0	0	0	0	0.363387	-9	-0.659248	0.3125	0	0.346667	0	-1.21169	0	0	0	0	0	0
H3GA0002075	1	84182986	1827	0	0	0	0	0	0.236871	0.928568	-1.26628	0	0	0	0	0	0	0.363387	-9	-0.659248	0.3125	0	0.346667	0	-1.21169	0	0	0	0	0	0
ASGA0003523	1	84202480	1828	0	0	0	0	0	0.236871	0.928568	-1.26628	0	0	0	0	0	0	0.363387	-9	-0.659248	0.3125	0	0.346667	0	-1.21169	0	0	0	0	0	0
ALGA0004384	1	84223593	1829	0	0	0	0	0	0.236871	0.928568	-1.26628	0	0	0	0	0	0	0.363387	-9	-0.659248	0.3125	0	0.346667	0	-1.21169	0	0	0	0	0	0
ALGA0004389	1	84253913	1830	0	0	0	0	0	0.296337	0.928568	-1.23174	0	0	0	0	0	0	0.345007	0.931503	-0.248432	0.3125	0	0.346667	0	-0.862281	0	0	0	0	0	0
H3GA0002080	1	84305540	1831	0	0	0	0	0	0.277906	0.928568	-1.31741	0	0	0	0	0	0	0.404929	-9	-0.724052	0.3125	0	0.373333	0	-1.16068	0	0	0	0	0	0
MARC0041363	1	84326726	1832	0	0	0	0	0	-9	-9	-0.844656	0	0	0	0	0	0	-9	-9	0.533935	0.3125	0	0.373333	0	-9	0	0	0	0	0	0
INRA0002932	1	84360641	1833	0	0	0	0	0	0.277906	0.928568	-1.31741	0	0	0	0	0	0	0.404929	-9	-0.724052	0.3125	0	0.373333	0	-1.16068	0	0	0	0	0	0
H3GA0002082	1	84377667	1834	0	0	0	0	0	0.52975	-9	-2.01458	0	0	0	0	0	0	0.52975	-9	-0.733857	0.3125	0	0.373333	0	-1.5982	0	0	0	0	0	0
ALGA0004394	1	84415417	1835	0	0	0	0	0	0.277906	0.928568	-1.31046	0	0	0	0	0	0	0.404929	-9	-0.716524	0.3125	0	0.373333	0	-1.15536	0	0	0	0	0	0
ALGA0004395	1	84430724	1836	0	0	0	0	0	0.416212	0.928568	-1.32772	0	0	0	0	0	0	0.52975	-9	-0.735225	0.3125	0	0.373333	0	-1.58931	0	0	0	0	0	0
MARC0070470	1	84499508	1837	0	0	0	0	0	0.208254	0.928568	-0.165352	0	0	0	0	0	0	-9	-9	0.524434	0.3125	0	0.373333	0	-9	0	0	0	0	0	0
ASGA0003533	1	84544270	1838	0	0	0	0	0	0.219652	-9	-1.09714	0	0	0	0	0	0	0.219652	-9	0.249725	0.3125	0	0.373333	0	1.94757	0	0	0	0	0	0
INRA0002935	1	84580457	1839	0	0	0	0	0	0.136867	-1.71208	-1.04098	0	0	0	0	0	0	0.153501	1.32477	0.177322	0.3125	0	0.373333	0	0.793887	0	0	0	0	0	0
ALGA0004401	1	84593851	1840	0	0	0	0	0	0.172526	-0.474449	-0.996529	0	0	0	0	0	0	0.318614	1.32477	-0.00328397	0.3125	0	0.373333	0	-0.298614	0	0	0	0	0	0
ALGA0118692	1	84612275	1841	0	0	0	0	0	0.419945	0.582687	-1.06617	0	0	0	0	0	0	0.520576	1.32477	-0.0830524	0.3125	0	0.386667	0	-0.590974	0	0	0	0	0	0
ALGA0004441	1	84640944	1842	0	0	0	0	0	0.287917	-9	-2.12529	0	0	0	0	0	0	0.287917	-9	-0.549051	0.3125	0	0.386667	0	-2.45748	0	0	0	0	0	0
ASGA0003549	1	84664400	1843	0	0	0	0	0	0.312543	1.16339	-1.41181	0	0	0	0	0	0	0.401087	0.465943	-0.376922	0.3125	0	0.386667	0	-0.862827	0	0	0	0	0	0
H3GA0002102	1	84686166	1844	0	0	0	0	0	0.177961	0.701581	-1.10752	0	0	0	0	0	0	0.288094	-9	-0.471258	0.3125	0	0.386667	0	-2.28056	0	0	0	0	0	0
INRA0002957	1	84791377	1845	0	0	0	0	0	0.28061	1.2616	-1.5667	0	0	0	0	0	0	0.408635	-9	-0.612367	0.3125	0	0.386667	0	-1.09762	0	0	0	0	0	0
H3GA0002093	1	84816634	1846	0	0	0	0	0	0.194747	-0.568996	-0.482671	0	0	0	0	0	0	0.581981	-9	0.110962	0.3125	0	0.386667	0	0.581926	0	0	0	0	0	0
ASGA0100212	1	84913463	1847	0	0	0	0	0	0.409668	-0.36971	-1.39195	0	0	0	0	0	0	0.399188	1.67417	0.27298	0.3125	0	0.386667	0	0.439766	0	0	0	0	0	0
MARC0039482	1	84928449	1848	0	0	0	0	0	0.301047	-9	-1.13163	0	0	0	0	0	0	0.301047	-9	0.327771	0.3125	0	0.386667	0	-0.139257	0	0	0	0	0	0
ALGA0123514	1	84960922	1849	0	0	0	0	0	0.28061	1.00232	-1.29765	0	0	0	0	0	0	0.408635	-9	-0.590775	0.3125	0	0.386667	0	-1.15056	0	0	0	0	0	0
MARC0069685	1	85011343	1850	0	0	0	0	0	0.357973	1.00232	-0.911766	0	0	0	0	0	0	0.532177	-9	-0.17259	0.3125	0	0.386667	0	0.797319	0	0	0	0	0	0
MARC0065404	1	85012544	1851	0	0	0	0	0	-9	-9	-0.696655	0	0	0	0	0	0	-9	-9	0.633108	0.3125	0	0.386667	0	-9	0	0	0	0	0	0
ALGA0103592	1	85126821	1852	0	0	0	0	0	0.287917	-9	-1.78354	0	0	0	0	0	0	0.287917	-9	-0.544747	0.3125	0	0.386667	0	-2.23301	0	0	0	0	0	0
ASGA0098061	1	85248481	1853	0	0	0	0	0	0.287917	-9	-1.78354	0	0	0	0	0	0	0.287917	-9	-0.544747	0.3125	0	0.386667	0	-2.23301	0	0	0	0	0	0
ASGA0091540	1	85435369	1854	0	0	0	0	0	0.260438	-9	-1.3439	0	0	0	0	0	0	0.260438	-9	-0.0683101	0.3125	0	0.386667	0	1.0634	0	0	0	0	0	0
ASGA0103302	1	85499603	1855	0	0	0	0	0	-9	-9	-9	0	0	0	0	0	0	-9	-9	-9	0.0625	0	0.386667	0	-0.661051	0	0	0	0	0	0
ASGA0099145	1	85509876	1856	0	0	0	0	0	0.251288	-9	-1.75449	0.0625	0	0	0	0	0	0.251288	-9	-0.513267	0.625	0	0.386667	0	-0.533131	0	0	0	0	0	0
ALGA0124491	1	85524860	1857	0	0	0	0	0	0.209864	-9	-1.3777	0.0625	0	0	0	0	0	0.209864	-9	-0.104941	0.625	0	0.386667	0	0.864271	0	0	0	0	0	0
ASGA0088131	1	85531739	1858	0	0	0	0	0	0.183659	1.00232	-1.24706	0.0625	0	0	0	0	0	0.287917	-9	-0.535945	0.625	0	0.386667	0	-2.29027	0	0	0	0	0	0
MARC0005739	1	85660411	1859	0	0	0	0	0	0.28061	1.00232	-1.30427	0.0625	0	0	0	0	0	0.408635	-9	-0.597949	0.625	0	0.386667	0	-1.03912	0	0	0	0	0	0
MARC0017353	1	85723130	1860	0	0	0	0	0	0.115853	-0.184226	-0.506464	0.0625	0	0	0	0	0	0.486764	0.301312	0.327977	0.625	0	0.386667	0	-0.0229249	0	0	0	0	0	0
ALGA0004418	1	85836343	1861	0	0	0	0	0	0.183659	1.04631	-1.2887	0.0625	0	0	0	0	0	0.287917	-9	-0.54081	0.625	0	0.386667	0	-2.31968	0	0	0	0	0	0
MARC0037432	1	85857175	1862	0	0	0	0	0	0.139583	0.283281	-1.08276	0.0625	0	0	0	0	0	0.181689	0.986122	-0.026951	0.625	0	0.386667	0	-0.00680087	0	0	0	0	0	0
ALGA0004414	1	85872930	1863	0	0	0	0	0	0.225804	-0.0285438	-0.796573	0.0625	0	0	0	0	0	0.382099	0.986122	0.223219	0.625	0	0.386667	0	-0.311128	0	0	0	0	0	0
ASGA0003537	1	85894607	1864	0	0	0	0	0	0.138991	-0.0285438	-1.03007	0.0625	0	0	0	0	0	0.380181	0.483453	-0.217008	0.625	0	0.386667	0	-0.0038649	0	0	0	0	0	0
ALGA0004408	1	85975562	1865	0	0	0	0	0	0.287917	-9	-1.71529	0.0625	0	0	0	0	0	0.287917	-9	-0.538142	0.625	0	0.386667	0	-2.32276	0	0	0	0	0	0
MARC0010696	1	86014836	1866	0	0	0	0	0	0.28061	0.937288	-1.17869	0.0625	0	0	0	0	0	0.408635	-9	-0.596327	0.625	0	0.386667	0	-1.03975	0	0	0	0	0	0
ALGA0004413	1	86039177	1867	0	0	0	0	0	0.0891508	0.937288	-1.19627	0.0625	0	0	0	0	0	0.217504	-9	-0.61537	0.625	0	0.386667	0	-1.25565	0	0	0	0	0	0
MARC0027209	1	86078330	1868	0	0	0	0	0	0.28061	0.937288	-1.18155	0.0625	0	0	0	0	0	0.408635	-9	-0.599427	0.625	0	0.386667	0	-1.03736	0	0	0	0	0	0
M1GA0001028	1	86150696	1869	0	0	0	0	0	0.398938	-9	-1.49825	0.0625	0	0	0	0	0	0.398938	-9	-0.367798	0.625	0	0.36	0	-0.88889	0	0	0	0	0	0
H3GA0002087	1	86227622	1870	0	0	0	0	0	0.287917	-9	-1.67318	0.0625	0	0	0	0	0	0.287917	-9	-0.557364	0.625	0	0.36	0	-2.19998	0	0	0	0	0	0
ALGA0108655	1	86359770	1871	0	0	0	0	0	0.223769	-9	-1.40094	0.0625	0	0	0	0	0	0.36924	1.31794	0.208772	0.625	0	0.36	0	0.632129	0	0	0	0	0	0
M1GA0026413	1	86362872	1872	0	0	0	0	0	0.038882	-0.284319	-0.929354	0.0625	0	0	0	0	0	0.0344223	1.31794	0.385824	0.625	0	0.346667	0	0.500681	0	0	0	0	0	0
MARC0096848	1	86684422	1873	0	0	0	0	0	0.0462493	-0.92051	-0.997329	0.0625	0	0	0	0	0	0.0462493	0.303388	0.207439	0.625	0	0.346667	0	0.500681	0	0	0	0	0	0
MARC0023160	1	86709424	1874	0	0	0	0	0	0.038882	-0.183438	-0.946819	0.0625	0	0	0	0	0	0.0462493	0.303388	0.207439	0.625	0	0.346667	0	0.500681	0	0	0	0	0	0
ASGA0096814	1	86739660	1875	0	0	0	0	0	0.167014	1.03681	-1.24732	0.0625	0	0	0	0	0	0.272011	-9	-0.560096	0.625	0	0.333333	0	-2.17687	0	0	0	0	0	0
ASGA0088928	1	86742414	1876	0	0	0	0	0	0.0326676	0.271058	-0.941692	0.0625	0	0	0	0	0	0.0462493	0.303388	0.250196	0.625	0	0.333333	0	0.472283	0	0	0	0	0	0
MARC0029667	1	86748864	1877	0	0	0	0	0	0.341473	-0.715743	-0.795024	0.0625	0	0	0	0	0	0.498801	0.400806	-0.058268	0.625	0	0.333333	0	0.157264	0	0	0	0	0	0
ASGA0003558	1	86899240	1878	0	0	0	0	0	0.0462493	-1.04572	-1.12104	0.0625	0	0	0	0	0	0.0462493	0.400806	0.311392	0.625	0	0.333333	0	0.473967	0	0	0	0	0	0
ALGA0004445	1	86942101	1879	0	0	0	0	0	0.357753	0.0602647	-0.596902	0.0625	0	0	0	0	0	0.513478	0.400806	0.2379	0.625	0	0.333333	0	1.06593	0	0	0	0	0	0
ASGA0003560	1	86991865	1880	0	0	0	0	0	0.00878307	0.0602647	-1.00819	0.0625	0	0	0	0	0	0.0794751	0.400806	-0.207816	0.625	0	0.333333	0	-1.5207	0	0	0	0	0	0
ALGA0004451	1	87032758	1881	0	0	0	0	0	0.0462493	-1.06272	-1.12772	0.0625	0	0	0	0	0	0.0462493	0.400806	0.327795	0.625	0	0.333333	0	0.463064	0	0	0	0	0	0
ASGA0003564	1	87059998	1882	0	0	0	0	0	0.278936	0.919107	-1.19159	0.0625	0	0	0	0	0	0.398659	-9	-0.557163	0.625	0	0.333333	0	-1.33974	0	0	0	0	0	0
SIRI0000273	1	87072923	1883	0	0	0	0	0	0.193846	0.919107	-1.15993	0.0625	0	0	0	0	0	0.328804	-9	-0.522854	0.625	0	0.333333	0	-0.908816	0	0	0	0	0	0
ASGA0094053	1	87118522	1884	0	0	0	0	0	0.20808	0.621065	-1.10612	0.0625	0	0	0	0	0	0.363625	-9	-0.507052	0.625	0	0.333333	0	-0.653592	0	0	0	0	0	0
MARC0093965	1	87132357	1885	0	0	0	0	0	0.0285753	-9	-0.900618	0.0625	0	0	0	0	0	0.0285753	-9	0.530334	0.625	0	0.333333	0	-9	0	0	0	0	0	0
MARC0022221	1	87192759	1886	0	0	0	0	0	0.164608	-9	-1.401	0.0625	0	0	0	0	0	0.164608	-9	-0.0119292	0.625	0	0.333333	0	0.467452	0	0	0	0	0	0
MARC0050566	1	87284139	1887	0	0	0	0	0	0.0788426	0.621065	-1.17232	0.0625	0	0	0	0	0	0.213215	-9	-0.578792	0.625	0	0.333333	0	1.94045	0	0	0	0	0	0
H3GA0056556	1	87325170	1888	0	0	0	0	0	0.0847175	0.621065	-1.17138	0.0625	0	0	0	0	0	0.217346	-9	-0.577768	0.625	0	0.333333	0	2.00915	0	0	0	0	0	0
ASGA0085501	1	87329182	1889	0	0	0	0	0	0.194662	0.621065	-1.14168	0.0625	0	0	0	0	0	0.313764	-9	-0.545582	0.625	0	0.333333	0	-1.91507	0	0	0	0	0	0
ALGA0004467	1	87411985	1890	0	0	0	0	0	0.0938352	0.0603417	-1.00666	0.0625	0	0	0	0	0	0.363858	-9	-0.434142	0.625	0	0.333333	0	-0.24786	0	0	0	0	0	0
ALGA0004473	1	87586276	1891	0	0	0	0	0	0.265579	0.882182	-1.02582	0.0625	0	0	0	0	0	0.470984	-9	-0.136149	0.625	0	0.333333	0	0.723395	0	0	0	0	0	0
H3GA0002118	1	87601024	1892	0	0	0	0	0	0.218369	0.882182	-1.28767	0.0625	0	0	0	0	0	0.389986	-9	-0.41992	0.625	0	0.333333	0	-0.321581	0	0	0	0	0	0
ALGA0004476	1	87621858	1893	0	0	0	0	0	0.0938584	-0.97153	-0.455597	0.0625	0	0	0	0	0	0.001417	1.76622	0.865426	0.625	0	0.333333	0	-0.490885	0	0	0	0	0	0
ASGA0003574	1	87650663	1894	0	0	0	0	0	0.225144	-9	-1.89003	0.0625	0	0	0	0	0	0.225144	-9	-0.580578	0.625	0	0.32	0	1.99643	0	0	0	0	0	0
ALGA0004483	1	87733332	1895	0	0	0	0	0	0.100524	0.573721	-0.580319	0.0625	0	0	0	0	0	0.166974	-9	0.000545269	0.625	0	0.32	0	0.442933	0	0	0	0	0	0
DIAS0002710	1	87753862	1896	0	0	0	0	0	0.224762	0.573721	-1.03777	0.0625	0	0	0	0	0	0.380812	-9	-0.4952	0.625	0	0.32	0	-0.686791	0	0	0	0	0	0
ASGA0003585	1	87803047	1897	0	0	0	0	0	0.243164	0.914969	-1.13799	0.0625	0	0	0	0	0	0.317396	0.397921	-0.225006	0.625	0	0.333333	0	-0.48707	0	0	0	0	0	0
INRA0002998	1	88055468	1898	0	0	0	0	0	-0.0060781	-9	-0.599753	0.0625	0	0	0	0	0	-0.00324861	-9	0.591835	0.625	0	0.333333	0	-9	0	0	0	0	0	0
INRA0003003	1	88095667	1899	0	0	0	0	0	-0.0060781	-9	-0.599753	0.0625	0	0	0	0	0	-0.00324861	-9	0.591835	0.625	0	0.333333	0	-9	0	0	0	0	0	0
H3GA0002132	1	88143914	1900	0	0	0	0	0	0.20721	-0.62465	-1.44455	0.0625	0	0	0	0	0	0.290126	-9	-0.563629	0.625	0	0.32	0	-0.976725	0	0	0	0	0	0
ASGA0003594	1	88372102	1901	0	0	0	0	0	0.290067	0.835835	-0.853237	0.0625	0	0	0	0	0	0.134516	0.397921	0.0736028	0.625	0	0.32	0	-0.110425	0	0	0	0	0	0
ALGA0004503	1	88428444	1902	0	0	0	0	0	0.301447	-0.227666	-0.511431	0.0625	0	0	0	0	0	0.209695	0.524948	0.0931522	0.625	0	0.32	0	1.02786	0	0	0	0	0	0
ASGA0003596	1	88451759	1903	0	0	0	0	0	0.301447	-0.227666	-0.511431	0.0625	0	0	0	0	0	0.209695	0.524948	0.0931522	0.625	0	0.32	0	1.02786	0	0	0	0	0	0
MARC0105148	1	88469675	1904	0	0	0	0	0	0.301447	-0.227666	-0.511431	0.0625	0	0	0	0	0	0.209695	0.540196	0.0359681	0.625	0	0.32	0	1.02786	0	0	0	0	0	0
ALGA0004508	1	88491930	1905	0	0	0	0	0	0.407686	-0.580383	-1.58294	0.0625	0	0	0	0	0	0.368749	0.540196	-0.440409	0.625	0	0.32	0	-0.672214	0	0	0	0	0	0
H3GA0002135	1	88590601	1906	0	0	0	0	0	0.308372	-9	-1.85675	0.0625	0	0	0	0	0	0.249424	0.355468	-0.385157	0.625	0	0.32	0	-1.50426	0	0	0	0	0	0
INRA0003011	1	88676292	1907	0	0	0	0	0	0.0735476	0.449558	-0.48767	0.0625	0	0	0	0	0	0.0975277	-9	0.104257	0.625	0	0.32	0	1.36348	0	0	0	0	0	0
ASGA0003601	1	88720487	1908	0	0	0	0	0	0.0278413	0.145883	-0.760329	0.0625	0	0	0	0	0	0.0774354	-9	-0.173826	0.625	0	0.32	0	0.231703	0	0	0	0	0	0
ALGA0115754	1	88863119	1909	0	0	0	0	0	0.351956	0.237003	-1.02117	0.0625	0	0	0	0	0	0.371009	1.55279	-0.346521	0.625	0	0.32	0	-0.36422	0	0	0	0	0	0
MARC0055336	1	89210836	1910	0	0	0	0	0	0.0282806	-9	-0.873965	0.0625	0	0	0	0	0	0.0282806	-9	0.2657	0.625	0	0.32	0	-0.999697	0	0	0	0	0	0
H3GA0002137	1	89376042	1911	0	0	0	0	0	0.298329	-9	-1.16021	0.0625	0	0	0	0	0	0.242984	1.37302	0.333714	0.625	0	0.32	0	1.29039	0	0	0	0	0	0
ALGA0004510	1	89410414	1912	0	0	0	0	0	0.00495526	-9	-0.578692	0.0625	0	0	0	0	0	-9	-9	0.466758	0.625	0	0.32	0	-9	0	0	0	0	0	0
ALGA0004509	1	89451404	1913	0	0	0	0	0	-9	-9	-0.631893	0.0625	0	0	0	0	0	-9	-9	0.466758	0.625	0	0.32	0	-9	0	0	0	0	0	0
ALGA0004513	1	89492284	1914	0	0	0	0	0	0.363273	-9	-1.6006	0.0625	0	0	0	0	0	0.363273	-9	-0.583031	0.625	0	0.32	0	-1.86843	0	0	0	0	0	0
ASGA0003606	1	89502293	1915	0	0	0	0	0	0.0735476	0.519205	-0.296955	0.0625	0	0	0	0	0	0.0975277	-9	0.169641	0.625	0	0.32	0	1.41261	0	0	0	0	0	0
MARC0109505	1	89532910	1916	0	0	0	0	0	-9	-9	-0.637458	0.0625	0	0	0	0	0	-9	-9	0.591013	0.625	0	0.32	0	-9	0	0	0	0	0	0
MARC0026322	1	89627182	1917	0	0	0	0	0	0.106547	1.00534	-0.163305	0.0625	0	0	0	0	0	0.0326574	0.354427	0.754377	0.625	0	0.32	0	-9	0	0	0	0	0	0
ALGA0004520	1	89645630	1918	0	0	0	0	0	0.0173791	0.635767	-0.688084	0.0625	0	0	0	0	0	0.0202977	1.8214	0.386134	0.625	0	0.32	0	0.605758	0	0	0	0	0	0
ALGA0004521	1	89711741	1919	0	0	0	0	0	0.0104129	1.01575	-0.349248	0.0625	0	0	0	0	0	-0.0132598	1.33931	0.747333	0.625	0	0.32	0	-0.370027	0	0	0	0	0	0
ASGA0003607	1	89720010	1920	0	0	0	0	0	0.231537	-0.569899	-0.880391	0.0625	0	0	0	0	0	0.347598	1.33931	-0.0939539	0.625	0	0.293333	0	-0.500486	0	0	0	0	0	0
ASGA0003609	1	89779792	1921	0	0	0	0	0	0.0735476	0.565077	-0.403861	0.0625	0	0	0	0	0	0.0975277	-9	0.154084	0.625	0	0.293333	0	1.39268	0	0	0	0	0	0
ALGA0004524	1	89821352	1922	0	0	0	0	0	0.0569919	0.225871	-0.769692	0.0625	0	0	0	0	0	0.119818	-9	-0.219981	0.625	0	0.293333	0	-0.0942854	0	0	0	0	0	0
DRGA0001200	1	89855303	1923	0	0	0	0	0	-9	-9	-0.722535	0.0625	0	0	0	0	0	-9	-9	0.550389	0.625	0	0.293333	0	-9	0	0	0	0	0	0
MARC0007173	1	89896098	1924	0	0	0	0	0	0.0223196	-9	-1.02609	0.0625	0	0	0	0	0	0.0223196	-9	0.221427	0.625	0	0.293333	0	-1.00027	0	0	0	0	0	0
INRA0003035	1	90085632	1925	0	0	0	0	0	-0.00635627	-0.471978	-0.765771	0.0625	0	0	0	0	0	0.0151985	1.34044	0.0460981	0.625	0	0.293333	0	-0.483081	0	0	0	0	0	0
ASGA0003619	1	90284673	1926	0	0	0	0	0	0.0223196	-9	-0.931813	0.0625	0	0	0	0	0	0.0223196	-9	0.280419	0.625	0	0.293333	0	-1.12732	0	0	0	0	0	0
INRA0003043	1	90299289	1927	0	0	0	0	0	-0.0102186	0.834861	-0.795864	0.0625	0	0	0	0	0	0.0605054	-9	-0.260653	0.625	0	0.293333	0	0.104904	0	0	0	0	0	0
INRA0003044	1	90393066	1928	0	0	0	0	0	-9	-9	-0.669601	0.0625	0	0	0	0	0	-9	-9	0.603729	0.625	0	0.293333	0	-9	0	0	0	0	0	0
MARC0104879	1	90430193	1929	0	0	0	0	0	0.305527	0.834861	-1.06436	0.0625	0	0	0	0	0	0.393979	-9	-0.455712	0.625	0	0.28	0	-0.595564	0	0	0	0	0	0
ALGA0004544	1	90460570	1930	0	0	0	0	0	-9	-9	-0.585919	0.0625	0	0	0	0	0	-9	-9	0.620695	0.625	0	0.28	0	-9	0	0	0	0	0	0
ALGA0004546	1	90504830	1931	0	0	0	0	0	0.157719	1.36166	-1.11731	0.0625	0	0	0	0	0	0.243917	0.541493	-0.264895	0.625	0	0.28	0	-0.602734	0	0	0	0	0	0
ALGA0004558	1	90625399	1932	0	0	0	0	0	0.1667	0.957222	-1.11586	0.0625	0	0	0	0	0	0.260125	0.541493	-0.342354	0.625	0	0.28	0	-0.976264	0	0	0	0	0	0
ALGA0004562	1	90654890	1933	0	0	0	0	0	0.119901	-1.12574	-0.713682	0.0625	0	0	0	0	0	0.151245	-9	0.415247	0.625	0	0.28	0	-0.800864	0	0	0	0	0	0
ALGA0004554	1	90719685	1934	0	0	0	0	0	0.170182	1.05482	-1.22163	0.0625	0	0	0	0	0	0.262351	0.541418	-0.346818	0.625	0	0.28	0	-1.05882	0	0	0	0	0	0
ALGA0004552	1	90787067	1935	0	0	0	0	0	0.119901	-1.1275	-0.714423	0.0625	0	0	0	0	0	0.571794	1.42889	0.790046	0.625	0	0.28	0	-0.801933	0	0	0	0	0	0
ALGA0004563	1	90798092	1936	0	0	0	0	0	0.170182	1.03927	-1.20624	0.0625	0	0	0	0	0	0.262351	0.538821	-0.351231	0.625	0	0.28	0	-1.05391	0	0	0	0	0	0
ALGA0004569	1	90819399	1937	0	0	0	0	0	0.170182	1.03927	-1.20624	0.0625	0	0	0	0	0	0.262351	0.538821	-0.351231	0.625	0	0.28	0	-1.05391	0	0	0	0	0	0
ALGA0004579	1	90916676	1938	0	0	0	0	0	0.294977	0.659867	-0.668807	0.0625	0	0	0	0	0	0.482178	-9	0.0820718	0.625	0	0.28	0	0.53909	0	0	0	0	0	0
ASGA0003630	1	90962043	1939	0	0	0	0	0	0.19744	-9	-1.86444	0.0625	0	0	0	0	0	0.19744	-9	-0.4695	0.625	0	0.28	0	-1.52376	0	0	0	0	0	0
ALGA0004588	1	90991697	1940	0	0	0	0	0	0.160518	-9	-1.24754	0.0625	0	0	0	0	0	0.160518	-9	0.199032	0.625	0	0.28	0	1.5264	0	0	0	0	0	0
ASGA0003633	1	91015459	1941	0	0	0	0	0	-0.011977	1.01903	-0.968682	0.0625	0	0	0	0	0	0.0654882	-9	-0.245627	0.625	0	0.28	0	0.0383946	0	0	0	0	0	0
DRGA0001228	1	91041351	1942	0	0	0	0	0	0.0909183	-1.48378	-0.926738	0.0625	0	0	0	0	0	0.170954	0.353718	-0.324431	0.625	0	0.32	0	-1.4007	0	0	0	0	0	0
ASGA0003636	1	91126608	1943	0	0	0	0	0	0.13283	0.2832	-1.47608	0.0625	0	0	0	0	0	0.178305	1.3614	-0.144589	0.625	0	0.306667	0	-0.18092	0	0	0	0	0	0
ALGA0004609	1	91205357	1944	0	0	0	0	0	0.109166	-9	-1.56553	0.0625	0	0	0	0	0	0.109166	-9	-0.404158	0.625	0	0.306667	0	0.800317	0	0	0	0	0	0
INRA0003081	1	91248755	1945	0	0	0	0	0	-9	-9	-0.688756	0.0625	0	0	0	0	0	-9	-9	0.546002	0.625	0	0.306667	0	-9	0	0	0	0	0	0
H3GA0002152	1	91278566	1946	0	0	0	0	0	0.14838	-0.643856	-0.873991	0.0625	0	0	0	0	0	0.209419	1.3614	-0.18068	0.625	0	0.306667	0	-0.905304	0	0	0	0	0	0
ASGA0003638	1	91332260	1947	0	0	0	0	0	0.109166	-9	-1.58291	0.0625	0	0	0	0	0	0.109166	-9	-0.397398	0.625	0	0.306667	0	0.805478	0	0	0	0	0	0
ALGA0004613	1	91385935	1948	0	0	0	0	0	0.175478	-1.05138	-1.44413	0.0625	0	0	0	0	0	0.249662	-9	-0.647716	0.625	0	0.306667	0	-1.08626	0	0	0	0	0	0
ALGA0004616	1	91410570	1949	0	0	0	0	0	0.175478	-1.05138	-1.44413	0.0625	0	0	0	0	0	0.187384	1.74055	-0.0859672	0.625	0	0.306667	0	-1.08626	0	0	0	0	0	0
ALGA0004618	1	91452269	1950	0	0	0	0	0	0.175478	-1.05138	-1.44413	0.0625	0	0	0	0	0	0.249662	-9	-0.650103	0.625	0	0.306667	0	-1.08626	0	0	0	0	0	0
MARC0066474	1	91489854	1951	0	0	0	0	0	0.254367	-0.317501	-0.275255	0.0625	0	0	0	0	0	-0.00234989	1.74055	0.613775	0.625	0	0.306667	0	0.341845	0	0	0	0	0	0
ASGA0003643	1	91563929	1952	0	0	0	0	0	0.157071	0.870716	-1.16207	0.0625	0	0	0	0	0	0.265007	-9	-0.621817	0.625	0	0.306667	0	-0.0376966	0	0	0	0	0	0
H3GA0002156	1	91678763	1953	0	0	0	0	0	0.285641	-9	-1.80848	0.0625	0	0	0	0	0	0.285641	-9	-0.59278	0.625	0	0.306667	0	0.120857	0	0	0	0	0	0
INRA0003102	1	91700299	1954	0	0	0	0	0	0.0797998	0.234813	-0.317832	0.0625	0	0	0	0	0	0.0975277	-9	0.143526	0.625	0	0.306667	0	1.3377	0	0	0	0	0	0
ALGA0004631	1	91718958	1955	0	0	0	0	0	-9	-9	-0.801057	0.0625	0	0	0	0	0	-9	-9	0.523224	0.625	0	0.306667	0	-9	0	0	0	0	0	0
H3GA0002158	1	91739684	1956	0	0	0	0	0	0.259989	-0.0975278	-1.3393	0.0625	0	0	0	0	0	0.290554	0.951361	-0.288418	0.625	0	0.306667	0	-0.731655	0	0	0	0	0	0
H3GA0002160	1	91775782	1957	0	0	0	0	0	0.259989	-0.0975278	-1.3393	0.0625	0	0	0	0	0	0.261218	1.66291	-0.11021	0.625	0	0.306667	0	-0.731655	0	0	0	0	0	0
MARC0052673	1	91829728	1958	0	0	0	0	0	0.0991059	-0.14338	-0.948083	0.0625	0	0	0	0	0	0.204828	0.976327	-0.422606	0.625	0	0.306667	0	-0.54726	0	0	0	0	0	0
ASGA0003652	1	91865522	1959	0	0	0	0	0	0.161052	0.844687	-1.12922	0.0625	0	0	0	0	0	0.267992	-9	-0.610361	0.625	0	0.306667	0	0.0538995	0	0	0	0	0	0
DIAS0001377	1	91882492	1960	0	0	0	0	0	0.312692	0.466467	-0.502892	0.0625	0	0	0	0	0	0.541823	-9	-0.0197127	0.625	0	0.306667	0	0.496836	0	0	0	0	0	0
ALGA0004640	1	91906331	1961	0	0	0	0	0	0.125259	0.166916	-0.944375	0.0625	0	0	0	0	0	0.226585	1.66801	-0.0320816	0.625	0	0.306667	0	0.116334	0	0	0	0	0	0
H3GA0002165	1	91956225	1962	0	0	0	0	0	0.142631	0.166916	-0.952539	0.0625	0	0	0	0	0	0.267992	-9	-0.562799	0.625	0	0.306667	0	0.06001	0	0	0	0	0	0
DIAS0003146	1	91983106	1963	0	0	0	0	0	0.288144	-9	-1.70333	0.0625	0	0	0	0	0	0.288144	-9	-0.535689	0.625	0	0.306667	0	0.227168	0	0	0	0	0	0
ASGA0003663	1	92026588	1964	0	0	0	0	0	0.208902	0.783387	-1.11325	0.0625	0	0	0	0	0	0.328615	-9	-0.623626	0.625	0	0.306667	0	-0.573358	0	0	0	0	0	0
ALGA0004653	1	92096379	1965	0	0	0	0	0	0.144834	-0.984625	-0.617536	0.0625	0	0	0	0	0	0.204514	-9	0.203521	0.625	0	0.306667	0	-0.53654	0	0	0	0	0	0
ALGA0004656	1	92160236	1966	0	0	0	0	0	0.144834	-0.984625	-0.617536	0.0625	0	0	0	0	0	0.204514	-9	0.203521	0.625	0	0.306667	0	-0.53654	0	0	0	0	0	0
ASGA0003669	1	92293387	1967	0	0	0	0	0	0.0361776	0.789783	-0.918766	0.0625	0	0	0	0	0	0.124002	-9	-0.405409	0.625	0	0.306667	0	0.664426	0	0	0	0	0	0
ASGA0003671	1	92347854	1968	0	0	0	0	0	0.161052	0.789783	-1.0633	0.0625	0	0	0	0	0	0.267992	-9	-0.562043	0.625	0	0.306667	0	0.0406477	0	0	0	0	0	0
ASGA0003672	1	92388150	1969	0	0	0	0	0	0.231723	-1.59085	-1.51289	0.0625	0	0	0	0	0	0.269424	-9	-0.479712	0.625	0	0.306667	0	-1.74733	0	0	0	0	0	0
ALGA0004665	1	92409970	1970	0	0	0	0	0	0.10693	-0.982909	-0.382664	0.0625	0	0	0	0	0	-9	-9	0.542222	0.625	0	0.306667	0	-9	0	0	0	0	0	0
INRA0003142	1	92478641	1971	0	0	0	0	0	0.0973557	-9	-1.28298	0.0625	0	0	0	0	0	0.115474	-9	-0.199086	0.625	0	0.306667	0	0.196749	0	0	0	0	0	0
MARC0012696	1	92710322	1972	0	0	0	0	0	0.0701049	0.350218	-0.847606	0.0625	0	0	0	0	0	0.149621	-9	-0.299959	0.625	0	0.306667	0	1.06628	0	0	0	0	0	0
ASGA0003680	1	92767096	1973	0	0	0	0	0	0.0701049	0.350218	-0.847606	0.0625	0	0	0	0	0	0.149621	-9	-0.299959	0.625	0	0.306667	0	1.06628	0	0	0	0	0	0
MARC0015922	1	92807531	1974	0	0	0	0	0	0.0465995	-9	-0.863303	0.0625	0	0	0	0	0	0.0465995	-9	0.400885	0.625	0	0.306667	0	-9	0	0	0	0	0	0
INRA0003143	1	92828213	1975	0	0	0	0	0	0.0701049	0.350218	-0.842533	0.0625	0	0	0	0	0	0.149621	-9	-0.294462	0.625	0	0.306667	0	1.07101	0	0	0	0	0	0
MARC0037804	1	92893581	1976	0	0	0	0	0	0.047037	0.350218	-0.974262	0.0625	0	0	0	0	0	0.136699	-9	-0.437217	0.625	0	0.306667	0	0.561627	0	0	0	0	0	0
H3GA0002168	1	92918387	1977	0	0	0	0	0	0.047037	0.350218	-0.974262	0.0625	0	0	0	0	0	0.136699	-9	-0.437217	0.625	0	0.306667	0	0.561627	0	0	0	0	0	0
ALGA0004675	1	92967007	1978	0	0	0	0	0	0.159494	-0.76785	-1.51944	0.0625	0	0	0	0	0	0.159494	1.43588	-0.272807	0.625	0	0.306667	0	-1.42814	0	0	0	0	0	0
MARC0004543	1	93019315	1979	0	0	0	0	0	0.275941	-0.835416	-0.22277	0.0625	0	0	0	0	0	0.514302	1.43588	0.435414	0.625	0	0.306667	0	0.0602638	0	0	0	0	0	0
ALGA0004678	1	93101692	1980	0	0	0	0	0	0.159494	-0.71383	-1.45002	0.0625	0	0	0	0	0	0.159494	1.43588	-0.273015	0.625	0	0.306667	0	-1.42757	0	0	0	0	0	0
INRA0003155	1	93117778	1981	0	0	0	0	0	0.150748	-1.87723	-0.188307	0.0625	2	0	0	0	0	0.669005	1.43588	0.618482	0.625	0	0.306667	0	-0.670291	0	0	0	0	0	0
H3GA0002174	1	93146866	1982	0	0	0	0	0	0.192452	-2.17566	-0.174517	0.0625	2	0	0	0	0	0.758943	1.43588	0.711702	0.625	0	0.306667	0	-9	0	0	0	0	0	0
ASGA0003689	1	93179162	1983	0	0	0	0	0	0.148554	-1.11318	-0.657656	0.0625	0	0	0	0	0	0.227428	0.369854	-0.338697	0.625	0	0.306667	0	-0.964774	0	0	0	0	0	0
UMB10000008	1	93240006	1984	0	0	0	0	0	0.047037	0.310589	-0.73919	0.0625	0	0	0	0	0	0.136699	-9	-0.451831	0.625	0	0.306667	0	0.564486	0	0	0	0	0	0
ALGA0004684	1	93267281	1985	0	0	0	0	0	0.047037	0.310589	-0.73919	0.0625	0	0	0	0	0	0.136699	-9	-0.451831	0.625	0	0.306667	0	0.564486	0	0	0	0	0	0
DIAS0002545	1	93279053	1986	0	0	0	0	0	0.154244	-1.43923	-1.22337	0.0625	0	0	0	0	0	0.189241	-9	-0.487739	0.625	0	0.306667	0	-1.38937	0	0	0	0	0	0
ALGA0004688	1	93402839	1987	0	0	0	0	0	0.0587381	0.309913	-0.0779497	0.0625	0	0	0	0	0	0.0618713	-9	0.263438	0.625	0	0.306667	0	-0.478859	0	0	0	0	0	0
H3GA0002180	1	93416333	1988	0	0	0	0	0	0.0699312	0.309913	-0.726171	0.0625	0	0	0	0	0	0.158225	-9	-0.43904	0.625	0	0.306667	0	0.716256	0	0	0	0	0	0
ALGA0004686	1	93428548	1989	0	0	0	0	0	0.155842	-1.44687	-1.23053	0.0625	0	0	0	0	0	0.190596	-9	-0.484945	0.625	0	0.306667	0	-1.42824	0	0	0	0	0	0
ASGA0003694	1	93456091	1990	0	0	0	0	0	0.0699312	0.311225	-0.725955	0.0625	0	0	0	0	0	0.158225	-9	-0.43724	0.625	0	0.306667	0	0.717901	0	0	0	0	0	0
MARC0016265	1	93502711	1991	0	0	0	0	0	0.0578623	0.311225	-0.754638	0.0625	0	0	0	0	0	0.111967	0.557873	-0.276015	0.625	0	0.306667	0	0.597502	0	0	0	0	0	0
INRA0003158	1	93506685	1992	0	0	0	0	0	0.155842	-1.26326	-1.04426	0.125	0	0	0	0	0	0.190596	-9	-0.538279	0.625	0	0.306667	0	-1.29059	0	0	0	0	0	0
INRA0003161	1	94180981	1993	0	0	0	0	0	-9	-9	-0.208119	0.125	0	0	0	0	0	0.0730112	0.372552	0.628238	0.625	0	0.306667	0	-9	0	0	0	0	0	0
ALGA0004697	1	94214550	1994	0	0	0	0	0	0.125114	-0.173281	-0.593166	0.125	0	0	0	0	0	0.225026	0.563359	-0.537332	0.625	0	0.306667	0	-0.249772	0	0	0	0	0	0
MARC0004776	1	94259519	1995	0	0	0	0	0	0.125114	-0.173281	-0.593166	0.125	0	1	0	0	0	0.225026	5.38639	-0.548179	0.625	0	0.306667	0	-0.249772	0	0	0	0	0	0
ASGA0003702	1	94288789	1996	0	0	0	0	0	0.125114	-0.173281	-0.593166	0.125	0	0	0	0	0	0.225026	0.523293	-0.505245	0.625	0	0.306667	0	-0.249772	0	0	0	0	0	0
MARC0032220	1	94330364	1997	0	0	0	0	0	-9	-9	0.0375161	0.125	0	0	0	0	0	-9	-9	0.434426	0.625	0	0.306667	0	-9	0	0	0	0	0	0
ALGA0004703	1	94367465	1998	0	0	0	0	0	0.295123	-9	-1.01046	0.125	0	0	0	0	0	0.27683	1.22153	-0.414501	0.625	0	0.306667	0	-0.843006	0	0	0	0	0	0
ALGA0004705	1	94490355	1999	0	0	0	0	0	0.27763	-9	-0.940231	0.125	0	0	0	0	0	0.274232	1.22153	-0.41982	0.625	0	0.306667	0	-0.792088	0	0	0	0	0	0
[truncated: 43,003 more rows]

## Sheet: Variable explanation
Column A: SNP name
Column B: Chromosome location
Column C: SNP position
Column D: SNP_index - SNP identification number used in the analysis
Column E: BS-Ind-Fst-sig - Significant selection signals (2 - the highest 1%, 1 the first 30 highest values, 0 others) obtained by FST approach in the Black Slavonian breed vs commercial breeds
Column F: BS-iHS-sig - Significant selection signals (1 yes, 0 no) obtained by iHS approach in the Black Slavonian breed
Column G: BS-Ind-Rsb-sig - Significant selection signals (1 yes, 0 no) obtained by Rsb approach in the Black Slavonian breed vs commercial breeds
Column H: BS-eROHi-sig - Significant selection signals (1 yes, 0 no) obtained by eROHi approach in the Black Slavonian breed
Column I: BS-eROHi-NI-sig - Significant selection signals (1 yes, 0 no) obtained by eROHi approach in the Black Slavonian breed but not in commercial breeds
Column J: BS-Ind-Fst-val - FST value in the Black Slavonian breed vs commercial breeds
Column K: BS-iHS-val - iHS values in the Black Slavonian breed (-9 non defined values)
Column L: BS-Ind-Rsb-val - Rsb value in the Black Slavonian breed vs commercial breeds
Column M: BS-eROHi-val - ROH values in the Black Slavonian breed
Column N: TS-Ind-Fst-sig - Significant selection signals (2 - the highest 1%, 1 the first 30 highest values, 0 others) obtained by FST approach in the Turopolje pig breed vs commercial breeds
Column O: TS-iHS-sig - Significant selection signals (1 yes, 0 no) obtained by iHS approach in the Turopolje pig breed
Column P: TS-Ind-Rsb-sig - Significant selection signals (1 yes, 0 no) obtained by Rsb approach in the Turopolje pig breed vs commercial breeds
Column Q: TS-eROHi-sig - Significant selection signals (1 yes, 0 no) obtained by eROHi approach in the Turopolje pig breed
Column R: TS-eROHi-NI-sig - Significant selection signals (1 yes, 0 no) obtained by eROHi approach in the Turopolje pig breed but not in commercial breeds
Column S: TS-Ind-Fst-val - FST value in the Turopolje pig breed vs commercial breeds
Column T: TS-iHS-val - iHS values in the Turopolje pig breed (-9 non defined values)
Column U: TS-Ind-Rsb-val - Rsb value in theTuropolje pig breed vs commercial breeds
Column V: TS-eROHi-val - ROH values in the Turopolje pig breed
Column W: IND-eROHi-sig - Significant selection signals (1 yes, 0 no) obtained by eROHi approach in commercial breeds
Column X: IND-eROHi-val - ROH values in commercial breeds
Column Y: IND-iHS-sig - Significant selection signals (1 yes, 0 no) obtained by iHS approach in commercial breeds
ColumnZ: IND-iHS-val - iHS values in commercial breeds (-9 non defined values)
Column AA: BS-FST-Rsb-sig - Selection signals significant by FST and Rsb approach in Black Slavonian breed (1 yes, 0 no)
Column AB: BS-iHS-eROHi-sig - Selection signals significant by iHS and eROHi approach in Black Slavonian breed (1 yes, 0 no)
Column AC: BS-FST-eROHi-NI-sig - Selection signals significant by FST and eROHi (not eROHi in commercial breeds) approach in Black Slavonian breed (1 yes, 0 no)
Column AD: TS-FST-Rsb-sig - Selection signals significant by FST and Rsb approach inTuropolje pig breed (1 yes, 0 no)
Column AE: TS-iHS-eROHi-sig - Selection signals significant by iHS and eROHi approach in Turopolje pig breed (1 yes, 0 no)
Column AF: TS-FST-eROHi-NI-sig - Selection signals significant by FST and eROHi (not eROHi in commercial breeds) approach in Turopolje pig breed (1 yes, 0 no)
